# Supplementary material for: Active DNA damage response signaling initiates and maintains meiotic sex chromosome inactivation
Source: Nat Commun. 2022 Nov 28;13:7212. doi: 10.1038/s41467-022-34295-5 (PMC9705562; doi:10.1038/s41467-022-34295-5)
Supplement: Supplementary file 4 — Source Data [file 41467_2022_34295_MOESM4_ESM.xlsx]

## Sheet: Fig.1 b
				(%)
		Ctrl	AZ20 5 μM 24h	AZ20 10 μM 24h
	Sample 1	73	89	89
	Sample 2	94	92	85
	Sample 3	88	92	95
	Sample 4	96	89	92

## Sheet: Fig. 1d
				(%)
		Ctrl	AZ20 5 μM 24h	AZ20 10 μM 24h
	Sample 1	82.1429	0	0
	Sample 2	100	20	4.34783
	Sample 3	100	0	0

## Sheet: Fig. 1f
				(%)
		Ctrl	AZ20 5 μM 24h	AZ20 10 μM 24h
	Sample 1	100	26.4706	18.4211
	Sample 2	83.3333	27.2727	23.5294
	Sample 3	100	21.7391	19.5122

## Sheet: Fig. 1h
	Utx		(%)
		Ctrl	AZ20 10 μM 24h
	Sample 1	7.69231	93.75
	Sample 2	12.5	81.25
	Sample 3	0	86.3636
	Lamp2		(%)
		Ctrl	AZ20 10 μM 24h
	Sample 1	7.69231	100
	Sample 2	12.5	93.75
	Sample 3	0	100

## Sheet: Fig.2b
	Autosome			Chr. X			Chr. Y
	Gene_id	log2FoldChange		Gene_id	log2FoldChange		Gene_id	log2FoldChange
	Casp8	7.71801		Xk	12.5327		Usp9y	11.8917
	Ctla2a	7.41745		Cetn2	12.4397		Uba1y	9.22594
	Adam24	7.38613		Suv39h1	11.7641		Zfy2	7.67757
	Fez1	6.86193		Txlng	11.6524		Ddx3y	6.38757
	Prss52	6.63132		Magea2	11.6314		Zfy1	5.93631
	4933430N04Rik	6.25544		Rbmx2	11.3636		Erdr1	5.54255
	Gm16516	6.25115		Usp11	11.3219		Eif2s3y	4.59197
	Prr23a	5.90927		Ercc6l	11.3201		Uty	2.96658
	1700080E11Rik	5.81541		Tspan6	11.2576		Gm20871	-0.0738994
	2610528A11Rik	5.77021		Smc1a	11.1055
	Ctrl	5.7127		Rhox2d	11.0934
	4930438E09Rik	5.64866		Fundc1	11.0247
	Tbr1	5.62966		Tsc22d3	10.9496
	9030204H09Rik	5.47262		Gpkow	10.8504
	Bcmo1	5.3967		Zmym3	10.7656
	4933433C11Rik	5.35326		Usp51	10.7337
	Hmox1	5.16943		Map7d2	10.691
	Rpl34-ps1	4.67839		4930595M18Rik	10.6835
	Snora65	4.67457		Gm773	10.3595
	Lin7b	4.07078		Samt3	10.2947
	Nppa	3.87889		Mageb16	10.1976
	Gm20753	3.55787		Wdr44	10.1887
	Rufy1	3.49061		2900002K06Rik	10.1513
	Gstm1	3.35783		Fam122b	10.1251
	Ufsp1	3.35667		4930524L23Rik	10.0416
	Snord118	3.29921		Kif4	10.0395
	Snora20	3.25896		Atp11c	9.99442
	1700067K01Rik	3.23776		Magea10	9.98603
	Snora16a	3.08961		Usp9x	9.93926
	4930434J06Rik	3.07146		Tex16	9.93655
	Actl7a	3.01272		Mageb4	9.89241
	Rab4a	2.99742		Vma21	9.89195
	4930583K01Rik	2.97406		Cstf2	9.88831
	Tagln2	2.9346		Arhgap36	9.87821
	Gm4349	2.92979		Slc35a2	9.8361
	Nhlrc1	2.92655		Rap2c	9.79442
	Gm9958	2.90746		Tro	9.74563
	Mir184	2.89672		Zfp280c	9.71003
	Ccne1	2.87872		Araf	9.6302
	Ulk3	2.87347		Hcfc1	9.58519
	Gnptab	2.85214		Atp6ap2	9.57598
	Gm5334	2.82913		Ogt	9.56431
	Snord72	2.78453		Rhox1	9.5035
	Cr1l	2.77947		Ppef1	9.49094
	Leng9	2.77793		Rhox13	9.46542
	AF366264	2.7688		Htatsf1	9.46406
	Ppp2r2b	2.69219		4930402K13Rik	9.45197
	Mir568	2.67481		Gm8787	9.43493
	Cpeb1	2.64717		Gprasp1	9.42644
	Dirc2	2.59866		Las1l	9.41206
	Ltc4s	2.58074		Armcx2	9.34308
	Ppdpf	2.57229		Gm14459	9.32437
	Snora33	2.56823		Rhox2h	9.27791
	Ccdc64b	2.56563		Nkap	9.20356
	Mir3074-1	2.54963		Zfp182	9.19521
	Mir680-2	2.54963		Ftsj1	9.18603
	A730017C20Rik	2.4999		Ssxb10	9.12362
	5033406O09Rik	2.49394		Slc25a43	9.05365
	C1ql4	2.46286		Otud5	9.04455
	Fbxl4	2.40761		Mtmr1	9.03999
	Spem1	2.40759		Maoa	9.0118
	Snord47	2.3939		Maged2	8.96136
	4930548J01Rik	2.39115		Fmr1	8.9389
	Dennd3	2.38409		Rhox3h	8.93554
	Hhatl	2.33163		Tspan7	8.86104
	Mir496	2.31491		Hdac6	8.85551
	1700025C18Rik	2.31368		Thoc2	8.8108
	Hist1h2bj	2.30435		Atp6ap1	8.76697
	Mir1970	2.27755		Pramel3	8.75701
	1700034E13Rik	2.26652		Rhox2g	8.68002
	Catsper4	2.26016		Fundc2	8.67079
	Cytl1	2.24623		Mmgt1	8.65754
	Rbp4	2.23174		Rnf113a1	8.6301
	Olfr282	2.22977		Nxf2	8.60148
	Rsu1	2.20306		Rbm3	8.58808
	Setmar	2.12964		Magea5	8.55019
	Snora61	2.12831		Zfp449	8.53162
	4930401C15Rik	2.11648		Mum1l1	8.53053
	B3gntl1	2.10093		Vbp1	8.51052
	Zp3r	2.09417		Magea6	8.50095
	Mir376a	2.08709		Lrch2	8.49537
	Snord19	2.08709		Mtm1	8.41906
	Mir1963	2.08709		Rbm10	8.41781
	Snord34	2.08709		Magea4	8.41468
	4930549C01Rik	2.08583		Xlr4a	8.40748
	Fabp3	2.08406		4930550L24Rik	8.39597
	A430033K04Rik	2.0798		Tbc1d8b	8.39418
	4930447K03Rik	2.06806		Magea8	8.38384
	Jag1	2.06428		Yipf6	8.368
	Mir7-1	2.05903		2610002M06Rik	8.36583
	Rnf133	2.05414		Slc25a14	8.33021
	2610044O15Rik8	2.05147		Hmgb3	8.3213
	Dpysl3	2.05073		Abcd1	8.29367
	Fbxo16	2.04636		Fndc3c1	8.27137
	Ints5	2.03855		Gm9	8.26364
	4930596D02Rik	2.03789		Xlr5b	8.26009
	Fbxl21	2.02494		Xlr5c	8.25992
	Csf2ra	2.01478		Timp1	8.25601
	Slc5a5	2.01171		Tmem29	8.23639
	Zdhhc25	2.00712		Armcx5	8.22838
	1500015A07Rik	1.99967		Xiap	8.20015
	1700081H04Rik	1.99714		Kdm6a	8.19481
	Snord38a	1.99668		Gm21637	8.17583
	Scarna9	1.99668		Ubqln2	8.17253
	Crygs	1.98736		Xlr5a	8.1607
	Pvr	1.98264		Otud6a	8.14323
	Neat1	1.97536		Wdr45	8.12095
	4930522H14Rik	1.9571		Nxf3	8.07148
	Gm1045	1.94342		Armcx1	8.04025
	Hlx	1.94334		Prame	8.01547
	4933402J07Rik	1.94214		Fam46d	8.0123
	Nova2	1.93435		Rhox3c	7.97349
	4930413E15Rik	1.92971		Wbp5	7.94768
	4931429L15Rik	1.90928		AU022751	7.94496
	Mir467c	1.90138		4933402E13Rik	7.89579
	Mir325	1.90138		Nxt2	7.88265
	Hist1h4c	1.9012		Gm5071	7.86601
	1700020G17Rik	1.8876		4930408F14Rik	7.85472
	LOC100504703	1.88152		A230072C01Rik	7.83869
	Plekhf1	1.87334		Pbdc1	7.80397
	Zfp553	1.85393		Gnl3l	7.78351
	1700012A03Rik	1.84907		C1galt1c1	7.7758
	Mfsd7b	1.8461		Uxt	7.77072
	Gfra1	1.84299		Nsdhl	7.74138
	Arrdc5	1.84135		Pim2	7.7299
	Fam71d	1.83192		Yy2	7.70933
	Slc27a1	1.82892		Gm5072	7.70344
	Tnnc1	1.8055		Aifm1	7.6657
	Vegfb	1.80355		Idh3g	7.65209
	4930449E01Rik	1.8028		Ppp1r3f	7.63507
	Mir22hg	1.79444		Xlr	7.60727
	1700052I22Rik	1.79186		Mageb18	7.60542
	Zfp229	1.78599		Hdac8	7.58787
	Spata31d1d	1.78317		Slc25a5	7.5706
	Atxn7l2	1.7804		Rhox3f	7.5339
	Ss18l1	1.77737		Zfp711	7.53025
	Snord8	1.77556		5530601H04Rik	7.4603
	Ccna2	1.77341		Huwe1	7.45608
	BC051226	1.77086		Pet2	7.45156
	Gm16880	1.76883		Rhox2b	7.44304
	Tal2	1.7595		Praf2	7.43802
	4930479D17Rik	1.75913		Stag2	7.43561
	Srbd1	1.75567		Gm2030	7.4278
	4933417E11Rik	1.75423		LOC100503280	7.39601
	Inpp5f	1.75199		Gm364	7.38626
	Zbtb20	1.74015		Phf6	7.33881
	Utp14b	1.73627		Ssxb8	7.31059
	Usp50	1.73311		Bcap31	7.22136
	Ccdc28b	1.73286		Syap1	7.19983
	Snora68	1.72576		Tceal1	7.19103
	4930507D05Rik	1.71536		Prps1	7.18877
	Cdhr5	1.70808		Tceal8	7.16828
	Slc22a14	1.70209		Rhox3e	7.12312
	Tmem160	1.69579		Ubl4	7.11206
	Snrk	1.69409		Gm6268	7.09726
	Tpk1	1.69406		Nup62cl	7.07001
	Galt	1.67662		Esx1	7.03945
	Lima1	1.67		Hnrnph2	7.01933
	AI507597	1.66427		Taf7l	7.01013
	A630095N17Rik	1.66382		Dynlt3	6.97839
	Cdc14a	1.64942		Tsr2	6.95277
	Defb35	1.64801		Slc6a14	6.92893
	1700011L22Rik	1.62845		Rbmx	6.92399
	Zbtb34	1.62517		Morf4l2	6.8695
	Spata32	1.62088		Rbbp7	6.80395
	Frmd6	1.61825		Gm6121	6.74047
	Idua	1.61618		Gm5934	6.71134
	Col20a1	1.61562		Ap1s2	6.60256
	1700006F04Rik	1.61528		Ddx3x	6.5929
	Cep68	1.61525		Haus7	6.59045
	4930426L09Rik	1.60866		Gm16404	6.58163
	Gm4251	1.58941		Fam122c	6.58068
	Vax2	1.58291		Plp2	6.56639
	Gm13238	1.57668		Rps4x	6.56426
	4930524O05Rik	1.57646		Efhc2	6.55334
	AA543186	1.56848		3110007F17Rik	6.53448
	Tm7sf2	1.56843		1110012L19Rik	6.51209
	Ccdc70	1.55841		Timm17b	6.50544
	1700003F12Rik	1.54401		Slxl1	6.49362
	Fam3b	1.53791		1700013H16Rik	6.4695
	Cdt1	1.53555		1700008I05Rik	6.44959
	Kctd16	1.53459		Ngfrap1	6.42207
	1700108F19Rik	1.53138		Hsd17b10	6.40866
	Bahd1	1.52965		Taf9b	6.3743
	H1fnt	1.52545		Rhox2a	6.36072
	Abhd6	1.519		Bhlhb9	6.30909
	Gpx7	1.51774		Trap1a	6.30375
	Ascl3	1.51378		5730405O15Rik	6.26982
	Perp	1.51107		Gm595	6.26626
	Dcpp1	1.50864		Kdm5c	6.22374
	Gm766	1.507		Rps6ka3	6.202
	BC049635	1.50415		Apool	6.18784
	Ngb	1.50342		Tbc1d25	6.17934
	Izumo2	1.49894		Gm2012	6.17807
	Zfp36	1.49669		Lamp2	6.17087
	Actg2	1.4874		Ssr4	6.16753
	Ccer1	1.47715		Rpgr	6.12468
	AW112010	1.47602		Alg13	6.10783
	Socs6	1.47519		Ebp	6.07319
	Mir186	1.47382		1700080O16Rik	6.07208
	Snord16a	1.47382		2210013O21Rik	6.06579
	Gm3219	1.47316		Cox7b	6.05238
	Fam53c	1.46928		Siah1b	6.02764
	Tssc4	1.46711		Ndufb11	5.99837
	Adc	1.46383		Zfx	5.99341
	4933402P03Rik	1.46133		Gm14625	5.89539
	Tnfrsf12a	1.46035		Cenpi	5.88207
	Pms1	1.46032		Mcts1	5.87743
	Tuba8	1.45968		Gm5169	5.85788
	Gm6578	1.45111		Ribc1	5.81541
	Ttc24	1.44936		Piga	5.79482
	Ogfod3	1.44686		Maged1	5.79254
	Pdcl3	1.44162		Wdr13	5.79226
	Aif1	1.43893		Cul4b	5.79213
	Spred1	1.43718		Msl3	5.78485
	Usp22	1.4316		3830403N18Rik	5.77771
	Gm11981	1.43034		Gemin8	5.75014
	Gpr171	1.43027		Magea3	5.74762
	Nfia	1.42964		Gm7173	5.73881
	1700112H15Rik	1.42807		Glod5	5.73512
	Rab20	1.42307		Tktl1	5.73092
	Hes6	1.42272		Ube2a	5.70483
	Zfp3	1.42115		Zrsr2	5.68772
	Tppp2	1.41955		Sat1	5.68748
	Ccdc71l	1.41745		Bex2	5.67866
	Stx4a	1.41671		Gm14525	5.6469
	A630010A05Rik	1.41178		Rhox3g-ps	5.6066
	N4bp2l1	1.41044		Rpl36a	5.5787
	Zcchc4	1.40324		Gm16390	5.54141
	Txndc8	1.40268		H2bfm	5.51916
	Pecam1	1.40235		Bex4	5.46753
	Thap3	1.40179		BC023829	5.45864
	Ugdh	1.39964		Mtcp1	5.44203
	Aldoart2	1.3967		A830080D01Rik	5.39923
	Orai3	1.39631		Gm14920	5.33821
	Hsfy2	1.38067		2010308F09Rik	5.33671
	Klk1b8	1.37835		Gm732	5.32207
	1700100L14Rik	1.37762		Prdx4	5.28126
	Hsd17b7	1.37751		3830417A13Rik	5.22751
	Ccng2	1.37533		Taz	5.19886
	Gm20199	1.37173		Rab9	5.19547
	Serinc5	1.3676		Tceanc	5.17274
	Fhod1	1.36757		Ofd1	5.15193
	Cnn3	1.36394		C330007P06Rik	5.12388
	Odf3l1	1.35944		Zcchc13	5.08336
	1700047L14Rik	1.35865		Psmd10	5.06817
	Htra2	1.35577		Apoo	5.03681
	Cdk2ap2	1.35367		Tab3	4.99163
	Slc4a2	1.35091		Xlr4b	4.95904
	Hist1h4a	1.348		Scml2	4.90483
	Vmac	1.33855		Mid1	4.88829
	Ppp1r14d	1.33804		Rai2	4.842
	Lipt2	1.33721		Tex11	4.8379
	Rnh1	1.33639		Pgrmc1	4.78449
	Naga	1.33511		Dkc1	4.62336
	Ftsj2	1.33257		Nkrf	4.59793
	Snhg1	1.3314		Mospd2	4.5445
	Hyal2	1.33011		Rpl39	4.53181
	Dolk	1.32927		Mbtps2	4.52464
	Txn1	1.32832		Lage3	4.45352
	4930539E08Rik	1.3282		Rhox2c	4.40496
	Fmnl3	1.32721		Pin4	4.4002
	Pla2g7	1.32702		Gm1993	4.39677
	Mir1956	1.32481		Gm6890	4.37124
	Sh3d21	1.3248		Rpl10	4.27848
	Neu3	1.32322		Trappc2	4.23001
	Vezf1	1.31882		4933400A11Rik	4.19824
	Cdkn1a	1.31355		Rhox3a	4.18825
	Txndc2	1.30786		Tmsb15a	4.12952
	Pcolce	1.30784		4933401B06Rik	4.07304
	Snora78	1.30711		Xlr4c	4.05631
	Hrh4	1.30653		Tsga8	4.05507
	H2-D1	1.30112		1700045I19Rik	4.03492
	Catsper3	1.29975		Tex13	4.02697
	1700105P06Rik	1.2983		Utp14a	3.98065
	Apoe	1.29297		Rp2h	3.90153
	A330035P11Rik	1.28587		Chm	3.86595
	Ace	1.28147		Sh3bgrl	3.85955
	Jrkl	1.27806		Upf3b	3.80274
	Wbscr25	1.27603		Ssxb5	3.61622
	Fam71e1	1.27543		Tmsb15b1	3.42416
	1500012F01Rik	1.27289		Hprt	3.34205
	Agrp	1.27136		Pja1	3.31206
	BC048562	1.26689		Cdk16	3.29313
	Efna3	1.26541		Hccs	3.2907
	Trim52	1.26278		Gm5168	3.26384
	Speer4a	1.26099		Eif1ax	3.25012
	Ctsz	1.25839		Ssxb2	3.23803
	Dis3l2	1.25659		Ssxb3	3.1012
	BC048602	1.25548		Ppp1r2-ps7	3.08097
	Gm10377	1.25454		Uba1	3.07887
	Wrnip1	1.25059		Ssxb6	3.06445
	Nps	1.24971		Gm4297	3.0108
	Hap1	1.24787		Rps6ka6	2.76189
	Iqcf5	1.24684		Mir880	2.67481
	Pfn3	1.24348		Acot9	2.67365
	Tubb5	1.24026		1700054O13Rik	2.60664
	Gja1	1.23914		Fmr1nb	2.56114
	Arhgdig	1.23705		Ssxb1	2.46684
	Mir297-2	1.23199		Pdk3	2.41372
	2810006K23Rik	1.23187		Cylc1	2.35852
	Ecsit	1.23161		Cpxcr1	2.19784
	4930572K03Rik	1.23062		Fam47c	2.13435
	Snhg7	1.2288		Tmsb4x	2.06263
	Car2	1.22761		Gm4984	1.94174
	Vmn2r68	1.22708		Mir743	1.90138
	Acot8	1.2261		Mir471	1.90138
	Gm13547	1.22199		Cypt15	1.80086
	1700003P14Rik	1.22031		1600025M17Rik	1.64056
	Llgl1	1.21912		Asb9	1.63057
	Dusp13	1.21878		Akap4	1.52909
	4930413G21Rik	1.21282		4930428D18Rik	1.51696
	Marcks	1.21133		4930557A04Rik	1.489
	4930412C18Rik	1.20603		Dusp21	1.48427
	Snta1	1.20368		Ctag2	1.3663
	Dact1	1.2011		4930513O06Rik	1.33125
	Dsel	1.19963		Gm6880	1.24931
	B3galt6	1.19716		Cypt3	1.03186
	Cers5	1.19707		E230019M04Rik	0.806981
	Jakmip2	1.19188		Vsig1	0.777212
	1700056E22Rik	1.19042		Pgk1	0.648063
	Nfkbil1	1.18905		Ndufa1	0.545286
	4930429D17Rik	1.18838		Gm6568	0.466356
	Luc7l	1.18746		4933436I01Rik	0.419759
	1700109G14Rik	1.1864		1600014K23Rik	0.402657
	Casp2	1.18484		1700010D01Rik	0.1701
	AU018091	1.18438		Spaca5	0.150696
	Bdnf	1.18187		Gm6760	0.144277
	Dancr	1.18165		1700020N15Rik	0.129827
	Cabyr	1.18093		4930468A15Rik	-0.00402309
	Prr13	1.17864		Ube2dnl2	-0.222477
	Hp1bp3	1.17807		Gm5941	-0.364666
	Suclg2	1.17781		Smim9	-0.376038
	Armc12	1.1764		Ube2dnl1	-0.565775
	Mtmr11	1.1762		4930524N10Rik	-0.611841
	Tepp	1.17595		Gm7073	-0.884876
	Ifi30	1.17455		Cypt2	-1.0461
	Gimap9	1.17338		Rhox11	-1.06539
	Lpin2	1.17076		Gm6812	-1.38613
	1700125G22Rik	1.16162
	Gnb5	1.16008
	1700028D13Rik	1.15633
	2210409E12Rik	1.15307
	Malt1	1.15282
	Cdrt4	1.15216
	Tspan4	1.1477
	Thada	1.14644
	Purg	1.14407
	Zscan20	1.14397
	Napb	1.14263
	2610524H06Rik	1.1379
	Mvk	1.13775
	Ntm	1.13694
	Nrbp2	1.13619
	Cactin	1.13565
	Scarb1	1.13407
	B930003M22Rik	1.13372
	Cks2	1.13168
	1700101O22Rik	1.13111
	Hiatl1	1.12946
	Ndor1	1.12914
	Snord96a	1.12673
	Reg4	1.12608
	Rnf130	1.12561
	Nphp3	1.12513
	Pldi	1.12487
	Ddb2	1.12437
	Prm1	1.12312
	Carm1	1.12275
	Epm2aip1	1.12248
	Tex33	1.12028
	1700065O20Rik	1.11942
	Ankdd1b	1.11935
	App	1.11665
	Top2b	1.11643
	8430410A17Rik	1.11601
	Smarca5-ps	1.11247
	Rnf31	1.11242
	Prpf39	1.11098
	Ino80d	1.10824
	2900076A07Rik	1.10815
	Pnmal1	1.1079
	Cenpa	1.10088
	Lats2	1.10041
	1700007B14Rik	1.0991
	Zfp280b	1.09832
	Tub	1.09719
	Slc27a4	1.09551
	Pdk1	1.09383
	Proser1	1.09257
	Cib3	1.08975
	Fam170b	1.0873
	Peo1	1.08624
	D230025D16Rik	1.08424
	Ifngr2	1.08297
	Snhg5	1.08271
	Kcnk2	1.08247
	4933425H06Rik	1.08089
	Lrrc14	1.08062
	Lelp1	1.07836
	Gm10638	1.07802
	Gpha2	1.07748
	Lhx2	1.07708
	Frat2	1.07649
	Plekhm2	1.06699
	Snord52	1.06422
	Satb2	1.06387
	Rps6ka1	1.06365
	Eif2c1	1.06284
	Cyth3	1.06278
	Cpb1	1.0623
	Snhg6	1.06217
	4921507P07Rik	1.06067
	Tmem8b	1.05899
	Ube2z	1.05867
	Zfyve20	1.05703
	Ddi1	1.05179
	Dos	1.05156
	Lrriq4	1.04968
	C920006O11Rik	1.04612
	Rad9a	1.04319
	Xrcc3	1.043
	Mob1a	1.03943
	Snord55	1.0387
	Zfp354c	1.03822
	2200002J24Rik	1.03734
	Rpia	1.03614
	Tssk2	1.03518
	Sacm1l	1.03511
	Retsat	1.03374
	Dppa4	1.0315
	Pkd2l1	1.03131
	1810032O08Rik	1.02795
	Capza3	1.02636
	Ddx23	1.02584
	C86187	1.02581
	Hspd1	1.02517
	Abcb10	1.02467
	Nrf1	1.02375
	Ogn	1.02294
	Amy1	1.02268
	Zfand2a	1.0216
	Mcm4	1.0209
	Sfrp2	1.02011
	Myoc	1.01993
	Tfam	1.01908
	Fbxl15	1.01894
	Ankrd16	1.01789
	Snora64	1.01716
	Triml1	1.01553
	Filip1l	1.01471
	BC026585	1.0145
	5430416N02Rik	1.01345
	Mir677	1.01054
	Rem2	1.01001
	1700031P21Rik	1.00949
	1700113H08Rik	1.00744
	Snora21	1.00674
	Zfp629	1.0053
	Mapkapk2	1.00516
	Arhgap10	1.001
	Resp18	0.999681
	Stk11ip	0.999613
	Lat2	0.999485
	Ajuba	0.998253
	Cldn7	0.996668
	Fam229a	0.994289
	Ak5	0.993734
	Ankrd55	0.993515
	Ubp1	0.989941
	Crebl2	0.989284
	4831440E17Rik	0.987199
	Pex5l	0.987129
	Pmaip1	0.98589
	Kncn	0.984322
	H2-T24	0.983861
	Tex37	0.980987
	Pnpla8	0.979501
	Snai1	0.97746
	Vat1	0.976923
	Afap1	0.976602
	Srf	0.976408
	1700015G11Rik	0.974668
	Prm3	0.972966
	Gar1	0.971872
	2900097C17Rik	0.971618
	Ankrd23	0.971574
	Ccdc142	0.968384
	4930435E12Rik	0.967059
	F11r	0.966651
	Cdkn2b	0.962201
	Snhg10	0.962114
	Ikbip	0.961915
	Fastkd3	0.960722
	Anks3	0.960044
	Stim2	0.958953
	Gm11974	0.958374
	Gm4925	0.951003
	Fgf9	0.950279
	Slc25a51	0.944805
	Snord4a	0.944014
	Zfyve21	0.940436
	Galntl5	0.93959
	Vstm2l	0.939428
	Dnm1	0.938944
	Gm5485	0.937987
	1700016C15Rik	0.937432
	4931431C16Rik	0.936344
	Wdr8	0.932324
	Tmem186	0.93123
	Tmem43	0.931119
	4930556J02Rik	0.930291
	1700066B17Rik	0.929912
	1700003C15Rik	0.92857
	Arhgef25	0.928527
	AW146154	0.927495
	4930578I06Rik	0.926962
	9130401M01Rik	0.926764
	Zfp334	0.926574
	Rbak	0.923933
	Slc5a10	0.92242
	Celf4	0.921896
	Svopl	0.921513
	Tnp2	0.915782
	Pms2	0.911837
	Avl9	0.911681
	Tex19.1	0.910824
	Ogfod1	0.910706
	Wbscr28	0.910376
	Arnt	0.905973
	AI316807	0.905218
	Wwp2	0.904948
	Kif1b	0.903103
	BC020402	0.901978
	Zfp266	0.901977
	Glt28d2	0.901925
	Alkbh1	0.900849
	Mmel1	0.900739
	N4bp1	0.899554
	Ovgp1	0.899028
	Tbce	0.897343
	Gm11602	0.896262
	Dnajc5b	0.896191
	Hils1	0.895233
	Ly6g5b	0.894883
	4430402I18Rik	0.89403
	Nckipsd	0.893004
	Rims3	0.891374
	2410006H16Rik	0.890889
	Thumpd1	0.890868
	D330050I16Rik	0.890675
	Frat1	0.890073
	Dram1	0.889652
	Mtmr10	0.889083
	Degs1	0.888645
	Cldn5	0.886763
	Iqcf4	0.885346
	Nom1	0.884168
	Hmg20b	0.882434
	2310061J03Rik	0.880284
	Hmgb1-rs17	0.879575
	Pnldc1	0.87941
	Cib4	0.878982
	Rbl2	0.878315
	Txndc15	0.875905
	Ccdc126	0.875182
	Ppie	0.874674
	A630072M18Rik	0.873065
	9430018G01Rik	0.872317
	Fbxo15	0.871758
	Tmem243	0.871109
	Syngr2	0.870926
	Mthfd1	0.869537
	4930414N06Rik	0.867885
	Phf11c	0.867869
	Bcar3	0.866151
	Prkci	0.864015
	4933438B17Rik	0.861581
	Zfp322a	0.861302
	Pdss1	0.860746
	Omd	0.860444
	Zfp319	0.860244
	Zbtb26	0.860147
	Sohlh2	0.860094
	Rpusd2	0.858951
	Npdc1	0.856889
	B3gnt1	0.856778
	6820431F20Rik	0.856246
	Odf1	0.855539
	Tmem210	0.854325
	Dpf1	0.852507
	Bpifb2	0.85008
	Snord91a	0.849859
	Psca	0.849808
	A630023A22Rik	0.849474
	Sh3rf2	0.848438
	Pcgf3	0.84815
	Esco2	0.847615
	Spaca4	0.84701
	2310047M10Rik	0.846307
	Tbc1d21	0.845625
	Ntn5	0.844474
	Emc10	0.844036
	Aqp12	0.843397
	4930579K19Rik	0.840389
	D17H6S53E	0.839869
	Usp31	0.839574
	Wdr91	0.839282
	Ndufa4	0.839231
	4921530L21Rik	0.838583
	Peli1	0.838521
	Mss51	0.837823
	Pfkfb2	0.837514
	Tcp11l2	0.837197
	Usp36	0.835947
	Pla2g10	0.835242
	Snord49b	0.834807
	C130036L24Rik	0.834133
	Oscar	0.833697
	Dact3	0.833393
	Ripk3	0.833147
	Zfp518b	0.833115
	Crebzf	0.831823
	Irf2bp1	0.831507
	Gm1082	0.830227
	3110045C21Rik	0.829936
	Gjc1	0.829326
	Spdef	0.829084
	Mettl9	0.828532
	Lipo1	0.828474
	Crebrf	0.828121
	Zmynd19	0.827477
	A630001G21Rik	0.826451
	Mybpc1	0.8264
	Msantd3	0.825701
	Arhgef39	0.823332
	0610039K10Rik	0.823171
	Mgat4b	0.823085
	Slc38a1	0.821617
	Peg3	0.820713
	Armc10	0.819289
	4930515B02Rik	0.818624
	Sp1	0.818386
	Taf1a	0.815445
	Ifngr1	0.813238
	Wdr82	0.812263
	BC048671	0.812172
	Pin1-ps1	0.812165
	Tubgcp3	0.811782
	Ythdf1	0.811758
	Apbb1	0.810736
	Lonp1	0.810361
	Acbd3	0.810094
	Mrap	0.808201
	Hsf1	0.807099
	Susd5	0.806851
	Ccdc81	0.806746
	Mrpl44	0.806254
	Fam220a	0.805065
	Tmtc3	0.804227
	Usf2	0.803003
	2700089E24Rik	0.802861
	Cnot6l	0.802824
	BC068281	0.802818
	Rnf183	0.801573
	Adam9	0.800973
	BC017643	0.800652
	2610100L16Rik	0.799808
	4930506M07Rik	0.797758
	Dnajb8	0.797607
	Ebpl	0.79632
	Nudt8	0.795577
	Lrrc18	0.795282
	Dpf3	0.795176
	1700066J24Rik	0.794306
	Stk38	0.793215
	Sf3a2	0.793188
	Ppp1r26	0.791251
	Cog3	0.790191
	Urm1	0.790094
	Tmed1	0.788065
	4930442L01Rik	0.787833
	Nfya	0.786968
	Zfp454	0.786887
	Gm16023	0.786004
	4930558C23Rik	0.785973
	Bcl7c	0.785313
	E2f4	0.785001
	Zbtb6	0.7849
	Znfx1	0.783694
	Trh	0.78243
	Phc2	0.782406
	Rpl31-ps12	0.782098
	Tmco4	0.780798
	Iqcf1	0.780561
	Gm4285	0.779765
	Prdm6	0.77967
	Mettl1	0.779665
	Ppp5c	0.778295
	Pdcd6ip	0.777951
	9430060I03Rik	0.777717
	Ugcg	0.777649
	Fgf14	0.777616
	Npat	0.777144
	Zfp383	0.776835
	Trp53inp1	0.775641
	Cst8	0.775492
	Tymp	0.775432
	1700024P03Rik	0.774266
	Rad1	0.773987
	Smchd1	0.773693
	Ripk2	0.773591
	Pom121	0.773193
	Fubp3	0.773102
	Scly	0.771922
	Ccdc6	0.771589
	Hmbs	0.771128
	1700086O06Rik	0.771046
	Imp3	0.770916
	Lsm14a	0.770704
	2810474O19Rik	0.769159
	BC037704	0.767856
	1700013D24Rik	0.767273
	Mblac1	0.766854
	1700011A15Rik	0.765358
	Smc3	0.763655
	Acot10	0.76331
	Repin1	0.762301
	Ell2	0.760823
	Gdf15	0.760603
	Mex3c	0.758959
	Sp2	0.758951
	Fam217a	0.758563
	Zmynd12	0.758468
	Il34	0.758222
	Gnat2	0.755827
	Stac3	0.755174
	Tmem170b	0.75426
	1700019D03Rik	0.7539
	Fam228b	0.753634
	Cyb561d1	0.753613
	Smcp	0.753148
	1700007K13Rik	0.752545
	Blmh	0.750178
	Otud6b	0.749709
	Dyrk4	0.749381
	1700084E18Rik	0.749085
	Acer3	0.749006
	Aldoa	0.747916
	Pgm3	0.746726
	Slc4a9	0.746677
	Eid2	0.746598
	Eif2ak2	0.746003
	Ccdc162	0.744989
	Pdgfa	0.74426
	Fam109a	0.743714
	Clip4	0.74222
	Pstpip2	0.741208
	Serpine3	0.741166
	Eml3	0.740286
	Zyg11b	0.740013
	Rnf144b	0.738519
	5730577I03Rik	0.736211
	Asf1b	0.735938
	Cdipt	0.735664
	Rabgef1	0.735558
	R3hdm4	0.735238
	Mon1b	0.733886
	Hmx1	0.733223
	1700015E13Rik	0.732628
	4930481A15Rik	0.732466
	Hist1h4i	0.731935
	Zfp28	0.731347
	Scn2b	0.730722
	Cyp1a2	0.730044
	Ccdc157	0.729318
	Fam160b1	0.72899
	Hdhd3	0.728949
	Myo19	0.728204
	Hus1b	0.727986
	Dynll2	0.727393
	Tdh	0.726986
	Syvn1	0.726497
	Tfr2	0.726256
	Odf3	0.726256
	D15Ertd621e	0.72621
	Pnp	0.725882
	Tra2a	0.725012
	3110001I22Rik	0.724808
	Rundc3b	0.724714
	Mef2a	0.724625
	Frs3	0.723944
	Gm9731	0.722744
	Baz1b	0.721385
	Spns1	0.720914
	Zfp606	0.720391
	Casp6	0.719889
	4933407I05Rik	0.719781
	Cdh26	0.719708
	Bnip3	0.719484
	Nmrk1	0.718811
	Hltf	0.718639
	Zwilch	0.718441
	Mir707	0.717914
	Zfp866	0.716721
	Cmtm7	0.716653
	H2afb1	0.715882
	Rufy3	0.714466
	Cstl1	0.713835
	Ilvbl	0.713014
	Yod1	0.712945
	Gm3230	0.71284
	1700016D06Rik	0.712606
	Taf4a	0.711841
	Phf20l1	0.711349
	Tonsl	0.711161
	Abhd13	0.71094
	Zfp637	0.710544
	Mir344b	0.709673
	1700029N11Rik	0.70864
	AA465934	0.708589
	Fam193b	0.708239
	Gm216	0.707914
	Dnajc25	0.707344
	Swap70	0.706802
	Hpdl	0.706557
	4930451G09Rik	0.706196
	Atp1b1	0.705801
	Nr1d2	0.705355
	Plagl2	0.705025
	Thg1l	0.703649
	Paxbp1	0.702867
	Rbm12b2	0.702559
	Evi5l	0.702477
	Fam120aos	0.702131
	Defb36	0.701423
	Dnd1	0.701165
	Zfp217	0.701075
	Cntnap2	0.698368
	Sh3bp5	0.697494
	Nup85	0.696503
	Cdh24	0.695872
	Sin3a	0.695243
	Fam58b	0.695216
	Tecpr2	0.695178
	Tfcp2	0.694071
	Mcm9	0.693799
	Itch	0.69328
	Rab27a	0.693014
	1600016N20Rik	0.692746
	2310030G06Rik	0.692582
	Sart3	0.691967
	Fam53a	0.69179
	Dennd6a	0.691679
	BC061194	0.691103
	Fam210a	0.688933
	Ppp1r8	0.688651
	Rom1	0.687769
	1700027A15Rik	0.687496
	Clec11a	0.687058
	Sparcl1	0.686629
	Msx2	0.686231
	1700092C10Rik	0.685203
	Rest	0.684706
	Zfp820	0.684507
	Pdrg1	0.684003
	1700011B04Rik	0.683817
	Clca4	0.683707
	4930563E22Rik	0.68143
	9630033F20Rik	0.680182
	Mesp2	0.680156
	Jak1	0.67957
	Prorsd1	0.678297
	Stat4	0.677882
	Hist1h2ba	0.677668
	Plk2	0.677476
	Ralb	0.677132
	Syt17	0.676616
	Rnf121	0.676138
	Ccm2	0.675751
	Tssk3	0.675484
	Wdfy1	0.674707
	Csnka2ip	0.673347
	Spaca1	0.67263
	4933411G06Rik	0.672393
	Wasl	0.671968
	Zdhhc20	0.670851
	Fam154a	0.670178
	Kctd18	0.670117
	Zdhhc21	0.66989
	Lnx2	0.669758
	Rab24	0.669606
	Csad	0.668611
	Pmp2	0.667811
	Cox18	0.666481
	Adck2	0.665768
	Dars2	0.665254
	Tenm3	0.665089
	Cryl1	0.664981
	Dapk3	0.664938
	Iqcf3	0.664197
	Nphs2	0.663728
	1700128F08Rik	0.663463
	Katnbl1	0.663274
	Hspa13	0.663176
	Aipl1	0.662904
	Gen1	0.662164
	Taco1	0.662152
	Chml	0.662145
	Fam46c	0.662101
	4930406D18Rik	0.661953
	Ddx10	0.661411
	Ambra1	0.661172
	Cpq	0.660974
	Mettl21a	0.659938
	Kansl2	0.659694
	Pdcl	0.65906
	Irf3	0.659
	Dnaja4	0.657979
	Mri1	0.65778
	Pura	0.657695
	Narg2	0.65705
	Gpx1	0.656928
	Apc	0.65681
	Qpctl	0.655156
	Il18	0.654528
	Nhlrc3	0.654384
	Tmub2	0.653053
	5830454E08Rik	0.652048
	4833439L19Rik	0.651476
	Taf4b	0.650419
	Tes	0.650145
	Dock3	0.649822
	Asb5	0.649715
	Xkr6	0.649711
	Gstcd	0.648552
	Rlf	0.648297
	Stx16	0.647649
	Tab1	0.64752
	Aaas	0.647388
	Paip1	0.647223
	Msl2	0.647147
	Crtc2	0.646684
	Srsf12	0.643672
	Mapk1	0.643417
	Usp45	0.643355
	Snhg9	0.64273
	Wdr5	0.642616
	Jmy	0.641963
	Dnajc16	0.641149
	Zdhhc17	0.640574
	Tnp1	0.640311
	Max	0.640144
	Eif5a2	0.639853
	Ncbp2	0.639284
	Prnp	0.63852
	Rxrb	0.638046
	Setdb2	0.637709
	Stk3	0.637295
	Zfp655	0.63657
	Fbxw4	0.636053
	Tbk1	0.635708
	Ptprm	0.63501
	2210018M11Rik	0.634615
	Ubfd1	0.634172
	Sys1	0.633259
	Zdhhc24	0.632225
	Tssk6	0.632191
	Tpo	0.631698
	Foxn2	0.630839
	Nr1d1	0.630574
	March5	0.629482
	Epn1	0.629028
	Msh4	0.628984
	Fam71f2	0.628167
	Mir449c	0.62765
	Mms19	0.62634
	Rpusd1	0.626006
	Ppp1r15a	0.625493
	Mapk14	0.625204
	Mfsd5	0.624301
	Ccdc169	0.624229
	AI597479	0.624186
	Cela2a	0.62335
	Derl3	0.623335
	Shprh	0.623274
	Kctd5	0.623079
	Prpsap2	0.622682
	Rps6kb1	0.621671
	Fbxo9	0.621247
	Zfp609	0.621211
	Alg14	0.620386
	Spata19	0.620075
	Mbd5	0.620033
	Rab5a	0.61989
	Rbmxl2	0.619878
	Txndc11	0.619876
	E130311K13Rik	0.619692
	Ippk	0.618887
	Cit	0.618527
	Klhl28	0.618345
	Crlf2	0.6174
	Shisa3	0.616957
	Srsf7	0.616785
	1700041C23Rik	0.616626
	Vmn2r1	0.616357
	1700023L04Rik	0.616282
	AW046200	0.615767
	Asah1	0.615509
	Cwf19l1	0.614615
	Ipmk	0.614299
	Klkb1	0.614282
	Fancg	0.613993
	1110038F14Rik	0.611995
	Zbtb4	0.611075
	BC055324	0.610148
	1700019M22Rik	0.609557
	Gm20756	0.608995
	Snord100	0.608709
	Arhgap11a	0.608009
	Traf2	0.607942
	Rrs1	0.60766
	Ttc13	0.607539
	Gcc1	0.607464
	Sult6b1	0.606951
	Dvl3	0.606243
	Adipor1	0.605926
	Jakmip1	0.605017
	Ints3	0.60353
	1700109H08Rik	0.603288
	1700030O20Rik	0.603071
	Rab18	0.603069
	Lactb	0.602314
	Usp38	0.602122
	Slc38a4	0.60158
	Ccdc63	0.601553
	Glud1	0.60149
	Slc47a1	0.601267
	Prickle1	0.599989
	A930006K02Rik	0.599596
	Inpp5b	0.599537
	Ttc9c	0.59926
	Rpph1	0.597333
	9530068E07Rik	0.597142
	Slmo1	0.596614
	Efcab7	0.596169
	Chmp7	0.595492
	Ssr3	0.595028
	Rspry1	0.595013
	Kctd10	0.594546
	Ttc36	0.594188
	Slc7a1	0.593889
	Pafah2	0.593147
	Gxylt1	0.592893
	Trp53	0.592737
	Olah	0.592679
	AI450353	0.591776
	2410004I01Rik	0.591464
	Rnf149	0.591429
	Utp6	0.591261
	1700009J07Rik	0.5911
	Pla2g5	0.590783
	Maz	0.590735
	Dazl	0.590602
	Topaz1	0.590224
	Cabs1	0.590195
	Dgcr2	0.589868
	Rnf145	0.589861
	Sept4	0.589208
	Tmem69	0.589161
	Tesk2	0.58908
	4933421I07Rik	0.588662
	Kcnrg	0.588507
	Osbpl11	0.588394
	Homez	0.587932
	Agxt2l2	0.587905
	Tsen54	0.587689
	Gng3	0.58767
	3830408C21Rik	0.587288
	Fubp1	0.587263
	Arf2	0.586632
	Ppapdc1b	0.585533
	Azi2	0.585303
	Limk2	0.585165
	Anapc2	0.584533
	Ska3	0.584491
	Gm19395	0.583827
	1700020M21Rik	0.583235
	Snx14	0.583214
	Samd7	0.582919
	Atxn7l3	0.582813
	Mfsd11	0.582626
	Vmn1r181	0.582523
	Gm1976	0.582071
	Rnf103	0.582067
	Ppm1k	0.58199
	2310030A07Rik	0.581358
	Emilin2	0.579407
	Manea	0.578266
	Zfp111	0.578008
	Pcsk7	0.577985
	Rmnd5a	0.577877
	Vps54	0.577871
	Prss37	0.57686
	Hdac4	0.576641
	Fmnl2	0.576629
	Trmt1	0.576512
	9430008C03Rik	0.576404
	Gm3604	0.575515
	Ccndbp1	0.575496
	2900009J06Rik	0.574902
	Orc6	0.574871
	Klhl20	0.574556
	Mir3470a	0.573774
	Pde6g	0.573659
	Topbp1	0.573363
	Snx5	0.573334
	1700061F12Rik	0.573322
	Gabpb1	0.573183
	Spsb4	0.57316
	Mir34b	0.572545
	2410004N09Rik	0.572306
	Sox2ot	0.5719
	Chtf8	0.571613
	Hat1	0.571088
	Unc50	0.570647
	Rcan2	0.570502
	Sirt1	0.570093
	Stpg1	0.569992
	Urb1	0.569712
	Herpud2	0.569101
	Glg1	0.568772
	Plin3	0.56855
	Tsc22d4	0.568316
	Lyzl1	0.567638
	4930451I11Rik	0.567381
	Ing4	0.567184
	Snx32	0.567131
	Map4k3	0.567131
	Rnf151	0.566916
	Sat2	0.566867
	Psors1c2	0.566703
	Tsen34	0.566448
	Mis12	0.566419
	Gm904	0.566221
	1200014J11Rik	0.566013
	Zfp934	0.565957
	Agk	0.565883
	5031425E22Rik	0.565773
	4930599N23Rik	0.565743
	P4ha1	0.5654
	Gm11529	0.564343
	Zfp954	0.563601
	Cd302	0.562973
	9930104L06Rik	0.562484
	Gatad2b	0.562333
	Tmbim1	0.560644
	Ggh	0.560473
	Gabpa	0.559522
	Nxpe2	0.559411
	Nup133	0.558825
	Fam181a	0.558626
	Tmco2	0.557556
	Adipoq	0.557156
	Kif20a	0.557057
	Esyt2	0.555936
	Cdk1	0.55559
	Tcaim	0.555451
	Nucks1	0.55479
	Rnf13	0.554366
	Bin2	0.554325
	3110002H16Rik	0.554285
	Atrn	0.553863
	Med13	0.553713
	Nbeal1	0.553658
	Dnajc1	0.553471
	Slc39a14	0.553368
	Rps27	0.553339
	2410004B18Rik	0.553298
	Srsf10	0.55268
	Ints2	0.552433
	Crtc1	0.552242
	Rnf25	0.552102
	Trappc11	0.551943
	Vamp8	0.551889
	Tomt	0.551343
	Phc3	0.551202
	Snord87	0.550691
	Atp2c1	0.550659
	Rbmxl1	0.550636
	Il18bp	0.550592
	Tmem115	0.550389
	Lipe	0.549096
	Chek2	0.549062
	4930478P22Rik	0.549002
	Kti12	0.548995
	Slc41a1	0.548917
	Naa40	0.547728
	Gmppb	0.547452
	1700065I17Rik	0.54699
	Apmap	0.5469
	Shc1	0.546584
	Map2k1	0.546111
	Dph2	0.546041
	Irgc1	0.545607
	A630007B06Rik	0.545554
	Nol10	0.544951
	Slc7a5	0.54467
	Cyp4f39	0.544622
	Ttf2	0.544327
	Myo1a	0.543959
	Tnks1bp1	0.543662
	Rhog	0.543164
	Zfp428	0.543135
	Ccdc54	0.542985
	Kif22	0.542818
	Rnf44	0.542604
	Srpr	0.542482
	Gm6225	0.541433
	Cyb5d2	0.541314
	Arhgef12	0.541136
	Slc33a1	0.540941
	1110002L01Rik	0.540488
	9430023L20Rik	0.540369
	Hsdl1	0.539962
	Ppp2r3a	0.539585
	Polk	0.539221
	Adam10	0.539181
	Flii	0.538827
	1700042G07Rik	0.538542
	Zfp46	0.538141
	Dopey2	0.53807
	Mfsd9	0.536411
	4930404N11Rik	0.536284
	Phf21b	0.536197
	Kif5b	0.535183
	Tle1	0.534807
	Zfp410	0.534564
	Eci2	0.534504
	Kbtbd7	0.53402
	Slc29a1	0.533842
	Zfyve1	0.533556
	Golph3l	0.533315
	Gas5	0.533264
	Anxa3	0.533029
	Rexo1	0.53302
	Pou2f1	0.532834
	Fbxw11	0.532502
	Rabggtb	0.532434
	Pddc1	0.532142
	Acox1	0.53211
	Rtf1	0.531129
	Ttc33	0.531094
	Atp5g2	0.530894
	Zfp326	0.529815
	Lrch3	0.52975
	4930432K09Rik	0.529658
	Ankra2	0.529099
	Zdhhc13	0.527481
	Plcz1	0.526684
	Golph3	0.526072
	Mapkapk5	0.525892
	4933406I18Rik	0.525711
	Ostm1	0.525208
	Apbb3	0.525205
	Zfp157	0.524905
	Tmem165	0.524731
	Mdm2	0.524557
	Zfp369	0.523934
	Gm20581	0.523701
	Nmral1	0.523678
	Gins3	0.522765
	Wtap	0.522676
	Cyth1	0.522567
	Gls	0.522551
	Farsa	0.52184
	Hmgb4	0.521594
	Mapk15	0.52087
	Arl16	0.520249
	Dcp1a	0.519891
	Traip	0.519838
	Tram2	0.519514
	Tial1	0.51937
	Fam160a2	0.519138
	Ubqln4	0.518985
	Gm5434	0.518846
	Tsc22d2	0.518706
	Ano5	0.518591
	D330023K18Rik	0.518263
	Zfp71-rs1	0.5181
	Tssk1	0.517115
	Gm13034	0.516841
	Lig4	0.516779
	1700009N14Rik	0.515495
	Pigu	0.515443
	Slamf7	0.514664
	Zfp597	0.514627
	Arhgap12	0.51439
	Cdv3	0.514346
	Ears2	0.514307
	Siah1a	0.513751
	Dpy19l1	0.513532
	Dopey1	0.512702
	Anapc7	0.512519
	4933411K16Rik	0.512514
	Spata25	0.512392
	Sun5	0.512374
	Ranbp2	0.511832
	Map7d1	0.511607
	Nr1h2	0.510395
	Pigv	0.510015
	Naa30	0.509286
	Thap11	0.508982
	Deaf1	0.508944
	Mcmbp	0.508923
	Hdac2	0.508882
	A230046K03Rik	0.507808
	Dennd6b	0.507716
	Cbx1	0.507692
	Clta	0.507487
	Tmem39a	0.506779
	Cds2	0.506633
	Rgs9	0.5066
	Zfc3h1	0.506423
	Tmem55b	0.506361
	Ndufa4l2	0.506336
	Ier5	0.505486
	2810403A07Rik	0.505281
	Pip5k1a	0.505196
	Wee1	0.504999
	Dbp	0.504395
	Strip1	0.504137
	Arfgap1	0.504026
	Aplp1	0.503064
	4930564D02Rik	0.502923
	1110038B12Rik	0.502913
	Pyroxd1	0.502629
	Spatc1l	0.501486
	Dnajb7	0.500199
	Mrps27	0.499502
	Fam60a	0.498802
	Camk2d	0.498452
	Fhl5	0.497846
	Pde12	0.49641
	Skap1	0.495899
	Matk	0.495719
	Ncaph	0.49537
	Slc35a3	0.495156
	Prm2	0.495099
	Cd81	0.494989
	Haus5	0.493986
	Slc47a2	0.493896
	Myo5a	0.493564
	Zbtb40	0.493527
	Polr2a	0.49346
	Smim12	0.493381
	Cnppd1	0.493329
	Uggt1	0.49289
	B4galt3	0.492396
	Parp12	0.491364
	Cc2d1b	0.491079
	Terf2	0.490188
	Zfp11	0.489623
	Tex29	0.489578
	Med11	0.489256
	1700045H11Rik	0.489055
	Hoxd8	0.488839
	Xpo7	0.488614
	Dhx35	0.48858
	Ndufaf4	0.487948
	AI836003	0.487611
	Casc4	0.487319
	Prss40	0.487137
	Knstrn	0.485872
	Isy1	0.48556
	Zfp846	0.485486
	Tmco1	0.485426
	Vps26b	0.485323
	Ankrd39	0.485166
	Fam76b	0.484871
	Psmd3	0.484648
	Eps8l2	0.484308
	Luc7l3	0.484126
	Eid1	0.484015
	Fadd	0.4839
	Oat	0.483777
	5730408K05Rik	0.48329
	Samd8	0.483159
	Mdm1	0.483088
	Ganab	0.482592
	Gtf2a1	0.482457
	Fbxo8	0.482437
	Pskh1	0.481926
	Slc30a9	0.480857
	Nkx6-2	0.480742
	Ccdc109b	0.480664
	9130023H24Rik	0.480567
	4930590L20Rik	0.480522
	Carhsp1	0.480423
	Tmem185b	0.48022
	Cops8	0.479774
	Unc45a	0.479322
	Dcun1d2	0.478741
	Smek1	0.477393
	Rcc2	0.477042
	Srsf9	0.477007
	Dpp9	0.476864
	2310022B05Rik	0.476286
	Rbm5	0.476164
	Fdx1l	0.475012
	Mfsd8	0.474026
	Rfng	0.474001
	Ufd1l	0.473246
	Tspan33	0.472474
	Cecr2	0.472012
	Snhg8	0.471981
	Npepl1	0.471814
	Rilpl2	0.470858
	Cdkn2aip	0.470761
	Zfp944	0.470379
	Pxn	0.47032
	Pan2	0.469886
	Rab3b	0.46988
	Med15	0.469877
	Spats1	0.469849
	Gm10509	0.469828
	Dna2	0.469739
	1700001J03Rik	0.4697
	Aspn	0.469254
	Ppp2r1b	0.469076
	Syt1	0.468729
	Acad10	0.4673
	Lsm14b	0.467027
	Ppapdc1a	0.466999
	L2hgdh	0.466803
	Msantd2	0.466783
	Sphk2	0.466754
	Cc2d1a	0.466145
	Pgs1	0.465711
	Id4	0.465667
	Tob2	0.465345
	Fam78a	0.465168
	Evi5	0.465037
	Lgr4	0.46476
	9330020H09Rik	0.46442
	4833417C18Rik	0.464194
	1700023F06Rik	0.464008
	Sh3bgrl2	0.463657
	Ube2g2	0.463528
	Sec16a	0.463363
	Tmem5	0.463217
	Csgalnact2	0.462847
	Trex1	0.461724
	Rad52	0.461623
	Gm9758	0.461173
	Srr	0.460112
	Dmtf1	0.460076
	Sft2d3	0.459379
	Nmbr	0.459325
	Ppp2r5d	0.458992
	Nedd4	0.45895
	4933404K08Rik	0.458742
	Rundc1	0.458499
	Sec22c	0.458176
	Gm960	0.458129
	Kifc3	0.457818
	Tube1	0.457631
	Banf2	0.457317
	Acp6	0.456625
	Pex5	0.45584
	Rap1a	0.455817
	Mat2b	0.455527
	Zfp407	0.455226
	Ppp4r1l-ps	0.454995
	Atp6v1e2	0.454865
	Acadm	0.454841
	Rrm2b	0.454582
	Tbc1d12	0.45456
	Lyzl6	0.454308
	BC051628	0.45407
	1110008L16Rik	0.454053
	Gtf2e1	0.453698
	Clasrp	0.452968
	Sco1	0.452931
	1810026J23Rik	0.452926
	Faim3	0.452189
	G3bp1	0.452131
	Zfp143	0.451952
	Ccdc144b	0.451933
	Prcp	0.451182
	Dtnb	0.450716
	Nmt2	0.450677
	Fnbp1l	0.450013
	E130317F20Rik	0.449855
	Kif20b	0.449656
	Dbr1	0.449568
	Vamp2	0.448952
	Taf1c	0.44895
	Zfp472	0.448899
	E130307A14Rik	0.448825
	Lrrc29	0.448565
	Ints1	0.448559
	Ddx51	0.448258
	Ctu2	0.44799
	4930471M09Rik	0.447974
	Slc25a2	0.447749
	Tmem62	0.447284
	Ifltd1	0.447005
	Pank3	0.446707
	Map7	0.446651
	Tmed7	0.446624
	Ak3	0.446142
	Klhdc4	0.445985
	Kin	0.445501
	Nipa2	0.445398
	2610005L07Rik	0.444508
	Kptn	0.444043
	Ccnf	0.443963
	Ddhd2	0.443553
	Ankrd10	0.443443
	Gpat2	0.442985
	Srd5a1	0.442985
	2610020C07Rik	0.442663
	Mif	0.441752
	E4f1	0.441654
	2610318N02Rik	0.441256
	Wsb1	0.441196
	Fam221b	0.441182
	Terf2ip	0.440461
	Spryd3	0.44024
	Rpgrip1l	0.440098
	Pbrm1	0.439635
	2700099C18Rik	0.439276
	1700013F07Rik	0.439031
	Xbp1	0.438357
	Clip3	0.437148
	Taf5l	0.436822
	Foxo1	0.436773
	Spg20	0.436511
	Dffb	0.436086
	D11Wsu47e	0.435921
	4933405D12Rik	0.435481
	Snhg12	0.435177
	Spata20	0.435024
	Dcaf10	0.434941
	4930448C13Rik	0.434857
	Ccdc111	0.434752
	1700085B03Rik	0.434702
	Scaf11	0.434298
	Fam24a	0.434177
	Zfp346	0.434147
	Mroh2a	0.433851
	Pdss2	0.433765
	AV039307	0.433537
	Dnajc13	0.433043
	Prpf4b	0.43272
	Sf3b3	0.432582
	Trim35	0.432275
	Mkl2	0.432063
	Mbtps1	0.432007
	Pttg1	0.431649
	Rinl	0.43147
	Mgst3	0.431117
	Spata31	0.430923
	Fam219b	0.430714
	1700040N02Rik	0.430567
	Rbm39	0.430507
	Chd9	0.429764
	Elp3	0.429434
	Rcn2	0.428966
	Lrr1	0.428929
	Cd2ap	0.428902
	Smad2	0.428832
	Nop2	0.427755
	Mtrr	0.427553
	Arsk	0.427213
	Bsdc1	0.426825
	Usp5	0.426309
	Med4	0.426048
	Gbas	0.425911
	Spata21	0.425511
	Grcc10	0.425282
	Nudt6	0.425214
	Scp2d1	0.42517
	Utp20	0.425117
	Cd2bp2	0.425117
	Prdx2	0.425009
	Dnmt1	0.425008
	Inpp1	0.42456
	Rrp8	0.424029
	Hspbap1	0.423999
	Sdhaf2	0.423727
	4930538K18Rik	0.423692
	Mir5133	0.42364
	Large	0.423618
	Enpp4	0.423521
	Zbtb8a	0.423265
	Rab7l1	0.423082
	D14Abb1e	0.422816
	Nubpl	0.422667
	Tex14	0.422581
	Anks1b	0.422003
	1700012B07Rik	0.421877
	Snx11	0.421617
	Arf3	0.420448
	Hmgb2	0.420133
	Mdc1	0.420072
	Mfap3	0.419953
	Lrp11	0.419724
	Slc25a54	0.419595
	Prmt6	0.419397
	Mdp1	0.419372
	1700034G24Rik	0.419041
	Gale	0.418819
	Vps13d	0.418488
	Cenpm	0.418234
	Mettl2	0.41802
	Unc13b	0.417965
	Pdcd7	0.417945
	2700097O09Rik	0.417919
	Mier1	0.417717
	Ccdc112	0.417163
	Trappc6b	0.417119
	Necap2	0.417079
	Lnpep	0.416956
	Thnsl1	0.416722
	Gbe1	0.416698
	Nanp	0.416666
	Tgfbr1	0.416606
	2810454H06Rik	0.416439
	Abl1	0.416273
	Eif4g1	0.415871
	Cpsf6	0.415431
	Bzw1	0.415305
	Vps16	0.414966
	Cyb561	0.414739
	Hilpda	0.414577
	Naa16	0.414326
	1110037F02Rik	0.414302
	Siglece	0.413749
	Pip4k2c	0.41372
	Pold1	0.413485
	Ppcdc	0.413282
	Slc35a1	0.412985
	Gm20268	0.412925
	Asb7	0.412495
	Kif2c	0.412123
	2510039O18Rik	0.41209
	Nhlrc2	0.411783
	Pus1	0.411735
	Adnp	0.411592
	Wibg	0.411493
	0610010K14Rik	0.411402
	4933411E08Rik	0.411068
	Tmed5	0.411015
	Dab2ip	0.41084
	Napg	0.410754
	Brms1l	0.410664
	Cyb5	0.410482
	D030040B21Rik	0.410225
	3110056K07Rik	0.410159
	Tspyl5	0.409959
	U90926	0.409931
	Gnl3	0.409837
	Izumo1	0.409716
	Wdr95	0.409439
	Cep55	0.408951
	Comp	0.408948
	Spaca7	0.408804
	Clec16a	0.40861
	4931406P16Rik	0.408511
	1700095A21Rik	0.408174
	Tmx4	0.407611
	Fam110a	0.407586
	Rnf146	0.406843
	Wdr19	0.405883
	Chordc1	0.405852
	Tubgcp5	0.405793
	Art1	0.405023
	Fnbp4	0.40483
	Ifrd1	0.404715
	Zfp60	0.40459
	Fam227a	0.404126
	Snord12	0.403284
	Ndel1	0.403136
	Mark1	0.403079
	Zfr2	0.402644
	Rrp1b	0.40218
	Gstt4	0.401994
	Wipf2	0.401644
	Mcfd2	0.4016
	Nle1	0.401575
	Tmco5	0.400488
	Ptpra	0.399833
	Calcoco1	0.39946
	Tmem81	0.399038
	Gemin4	0.399036
	2310010J17Rik	0.399001
	Gsk3b	0.398767
	Pum1	0.398723
	Ibtk	0.397681
	Tmem223	0.397532
	Rnps1	0.397239
	Snhg3	0.39702
	Pih1d3	0.396927
	Fam32a	0.396624
	Naa50	0.396422
	Zfp746	0.396149
	Gm19705	0.39598
	2610035D17Rik	0.395765
	Ccnb1ip1	0.395719
	Rbms1	0.395386
	Ier3	0.395121
	Reck	0.394791
	Trp53bp2	0.394637
	Nufip2	0.394635
	Spaca3	0.394241
	Pphln1	0.394138
	Ankrd53	0.393971
	Fus	0.393783
	Ube2t	0.393667
	Skil	0.393378
	Stard3	0.392611
	Glyctk	0.392166
	Ints8	0.392152
	Hebp1	0.391346
	Rc3h2	0.390908
	1700063D05Rik	0.390739
	2810029C07Rik	0.390733
	Zfp93	0.390291
	Ankrd46	0.390234
	2810013P06Rik	0.390202
	Rpa2	0.390185
	Gpatch3	0.390085
	Esf1	0.389741
	Tgoln1	0.38955
	Rhno1	0.389406
	Hook1	0.389403
	Zfp664	0.389043
	Arfgef1	0.388934
	BC048507	0.388747
	Mageb3	0.388626
	Trdmt1	0.388386
	Slc11a2	0.388171
	4933404G15Rik	0.388112
	Dgat2	0.388006
	4921511I17Rik	0.387878
	Il6st	0.387863
	Lmod3	0.387773
	Gm5797	0.38738
	Tstd3	0.386983
	4930572O03Rik	0.38688
	Cldnd2	0.386873
	Slc25a21	0.386759
	Zfp282	0.386637
	Pnpt1	0.386188
	Zfp935	0.385552
	Zfp467	0.385475
	Phf12	0.385303
	Pigo	0.385205
	A930018P22Rik	0.385068
	Mgrn1	0.384956
	Ccdc28a	0.384604
	Dzip3	0.384326
	Cab39	0.384051
	Nr6a1	0.383861
	Urgcp	0.383812
	Rfxap	0.383662
	Timm10	0.383364
	Slc14a2	0.382955
	Hnrnpm	0.382949
	Rpl22	0.382726
	Pnn	0.382463
	1700066B19Rik	0.382432
	Zfp949	0.382273
	Susd3	0.382138
	Ttc27	0.382054
	Ptrhd1	0.382033
	Zswim8	0.381637
	Trim41	0.38158
	Magoh	0.381494
	Ttc5	0.381482
	Zzef1	0.381345
	Scaf1	0.381237
	Atad3a	0.381011
	Ncoa5	0.380164
	Zfp628	0.379784
	Rnf20	0.379689
	Anapc10	0.379429
	1700094M24Rik	0.379254
	Rabl2	0.379046
	Uckl1	0.378955
	Npm2	0.378673
	Zfp953	0.378023
	Zdhhc4	0.377909
	Mpp5	0.377656
	Zbtb11	0.377565
	Mpzl1	0.37728
	Fbxl17	0.377276
	Tyw5	0.37727
	Xpot	0.377116
	Zfp568	0.377017
	Zfp580	0.376995
	Rit1	0.376812
	Prepl	0.376741
	Ric8	0.376403
	Gm5622	0.376371
	Sav1	0.376334
	Scg5	0.376105
	Tctex1d1	0.376026
	Arhgap28	0.37593
	Serp2	0.375605
	Purb	0.375516
	Ppfia1	0.375428
	Figla	0.375074
	Smap1	0.37505
	4930584F24Rik	0.374923
	Bend5	0.37483
	Zfp160	0.374558
	Plekha5	0.373841
	Mtmr12	0.373688
	Sf1	0.372935
	Grpel2	0.3727
	Clcn7	0.37211
	Dusp18	0.371578
	Clcn4-2	0.37136
	Secisbp2	0.37041
	Brsk2	0.370301
	Kdm5a	0.37025
	Taf6l	0.36968
	Tssk4	0.369311
	Sigmar1	0.369299
	Kdsr	0.369041
	Trim45	0.368674
	Snrpd1	0.368637
	Clk2	0.368376
	Zfp61	0.368217
	Txndc17	0.368201
	Ttc8	0.368093
	Rnf4	0.368056
	Grik5	0.367617
	Stoml2	0.367471
	Trmt13	0.36732
	Zfp281	0.367101
	Lrig2	0.366196
	1700031M16Rik	0.365505
	Nup153	0.365489
	Msl1	0.365183
	Col2a1	0.365125
	Cdkn1c	0.365091
	Gorab	0.364868
	Slx4ip	0.364659
	Fam72a	0.364584
	Fmn2	0.364448
	Aldh1l1	0.364302
	Clip1	0.364295
	Zkscan14	0.36421
	Lin9	0.363606
	Wrn	0.36342
	1700001P01Rik	0.363204
	1700065D16Rik	0.363018
	Alas1	0.362431
	Dhx38	0.362364
	Numb	0.362145
	Gm6548	0.362005
	Ttll6	0.361938
	Tuft1	0.361932
	Cep97	0.361593
	Klhl3	0.361538
	Cnpy3	0.361366
	Ptrh1	0.361362
	B4galt1	0.36133
	Pcbp1	0.360835
	Tescl	0.360761
	Scoc	0.360609
	Cdan1	0.360077
	Tmem237	0.360007
	Ehbp1	0.359374
	Setd1b	0.359251
	Mib1	0.359164
	Sod1	0.359126
	Hpcal4	0.358946
	Tbc1d10a	0.35889
	Proca1	0.358836
	Lpar2	0.358757
	Epc1	0.358752
	Olfr20	0.358626
	Tmem168	0.358451
	Mir684-1	0.358434
	Eea1	0.358264
	Bbs5	0.358124
	Trim43a	0.358032
	2310008H04Rik	0.358028
	Copb1	0.358025
	Srsf5	0.357733
	Dgke	0.357249
	1700093K21Rik	0.357018
	1700094D03Rik	0.357001
	Zfp422	0.356381
	Socs7	0.356099
	Grb2	0.356043
	Tnks2	0.355735
	Rnf5	0.355439
	Sdf2	0.355423
	Tor1a	0.355364
	Tardbp	0.35536
	Tspan31	0.355331
	Fzd6	0.355189
	1700029B22Rik	0.354809
	Eftud1	0.354737
	Il11ra1	0.354642
	Mrgbp	0.354565
	Gm13139	0.354317
	Mettl10	0.354118
	Ccdc9	0.353815
	Ttf1	0.353793
	Med17	0.353789
	Slc35f5	0.353666
	Sqstm1	0.353621
	Calu	0.352904
	Elp6	0.352827
	Slc39a7	0.352723
	Dnase1l2	0.352424
	Tbcc	0.351847
	Ublcp1	0.351722
	Zscan18	0.351629
	Trim23	0.351616
	Scyl1	0.351539
	Casc3	0.351456
	1700016H13Rik	0.351442
	Tmem38b	0.351155
	Nol4	0.351139
	Taok1	0.350958
	Usp19	0.350569
	1700007F19Rik	0.350416
	Chd8	0.350192
	Selk	0.350066
	Lta4h	0.350033
	Bbs2	0.350024
	Mybbp1a	0.349424
	BC025920	0.349236
	Ctnnb1	0.34874
	Otud4	0.348271
	4930455D15Rik	0.347819
	Gm10336	0.347685
	Ccnyl1	0.347577
	Usp28	0.347497
	Hiat1	0.347346
	Gm4922	0.347311
	Trappc10	0.347284
	Phf13	0.347155
	Slfn4	0.347022
	Dimt1	0.346248
	B430306N03Rik	0.346008
	Tcf4	0.345835
	Cwc22	0.345758
	Tubgcp4	0.345722
	Pinx1	0.345608
	Fam117b	0.345548
	Ercc6	0.345144
	Sdccag3	0.344627
	Galns	0.344479
	2810008D09Rik	0.344393
	1810024B03Rik	0.34436
	Fastkd1	0.343986
	Itpkc	0.34345
	Appl1	0.343444
	Cacnb4	0.343401
	Zfp174	0.342551
	Zbtb10	0.342284
	Smndc1	0.341987
	Ttc14	0.341829
	Lmf2	0.341775
	Lax1	0.34175
	Taldo1	0.341714
	Tmem67	0.341654
	Trpm1	0.341558
	1810055G02Rik	0.341497
	Cdr2l	0.341134
	Rbm12b1	0.340898
	Fam179b	0.340873
	Trp53tg5	0.340801
	Cblb	0.340555
	Tapbp	0.340458
	Wdr41	0.340416
	Icmt	0.340362
	1600002H07Rik	0.340214
	Fat1	0.340081
	Arid4a	0.339949
	Zbtb24	0.339444
	Klhl21	0.339323
	Brox	0.339283
	Brd1	0.33927
	Taf7	0.339256
	Hnrnpr	0.338994
	Gm13247	0.338844
	Oma1	0.338709
	A930015D03Rik	0.338364
[truncated: 7,970 more rows]

## Sheet: Fig.2c
	Autosome					Chr. X					Chr. X
	Geneid	baseMean	log2FoldChange	padj		Geneid	baseMean	log2FoldChange	padj		Geneid	baseMean	log2FoldChange	padj
	Slc3a2	2662.85	-1.23337	4.31965e-08		Nxf2	10629.6	8.60148	9.36e-286		Ddx3y	248.066	6.38757	1.94113e-23
	Cks2	5960.76	1.13168	1.2449e-07		Vbp1	2863.12	8.51052	5e-127		Usp9y	405.025	11.8917	1.61766e-13
	Snhg1	1060.54	1.3314	7.3796e-07		Pbdc1	2198.8	7.80397	1.2e-121		Zfy2	1107.79	7.67757	1.48418e-08
	Pdia3	6041.89	-0.991644	5.51609e-06		Prps1	1698.34	7.18877	1.98e-113		Uba1y	63.8158	9.22594	6.33436e-07
	Snhg5	1360.49	1.08271	9.22854e-05		Gm595	1555.64	6.26626	2.19e-111		Eif2s3y	347.689	4.59197	0.0339129
	Tbr1	43.2109	5.62966	0.000111737		Siah1b	1436.58	6.02764	3.08e-105		Erdr1	1032.36	5.54255	0.078044
	2900076A07Rik	1081.61	1.10815	0.000220516		Zfp711	1509.69	7.53025	5.65e-100		Zfy1	226.201	5.93631	0.182778
	Prpf39	2329.81	1.11098	0.000304929		Pet2	1422.8	7.45156	4.27e-96		Uty	37.1849	2.96658	0.231604
	Trim52	902.312	1.26278	0.000313893		Mageb18	1467.5	7.60542	7.96e-95		Gm20871	48.3199	-0.0738994	0.999521
	Zfp667	1062.17	-1.02408	0.00033653		Ubl4	1502.14	7.11206	3.95e-94
	Snhg6	1504.18	1.06217	0.000411611		Fam122c	1358.39	6.58068	2.94e-82
	2410006H16Rik	2242.74	0.890889	0.000451653		Bcap31	959.188	7.22136	2.56e-73
	Marcks	1200.83	1.21133	0.00100585		3830403N18Rik	811.998	5.77771	6.26e-68
	Luc7l	605.049	1.18746	0.00135702		Slxl1	932.429	6.49362	1.57e-66
	Dact1	601.453	1.2011	0.00139791		Taf9b	820.992	6.3743	1.17e-64
	Casp8	22.4742	7.71801	0.00249748		Hnrnph2	791.993	7.01933	2.11e-64
	C920006O11Rik	917.334	1.04612	0.00300933		Psmd10	750.664	5.06817	3.44e-61
	Neat1	125.212	1.97536	0.00392371		1700080O16Rik	794.717	6.07208	1.1e-56
	Nipsnap3b	256.787	-1.43282	0.00444984		Ribc1	597.115	5.81541	1.84e-55
	Gm4763	8623.99	-0.744851	0.0046669		Fam46d	828.273	8.0123	1.85e-53
	Gm9958	66.1708	2.90746	0.0054972		Tsga8	1041.39	4.05507	1.74e-51
	Adam24	17.8222	7.38613	0.00584078		1700008I05Rik	594.486	6.44959	8.51e-49
	Snhg10	714.452	0.962114	0.00657449		Fmr1	996.079	8.9389	2.8e-48
	Fbxo15	1174.66	0.871758	0.00686367		Rhox3f	594.845	7.5339	7.39e-46
	Ppie	2480.31	0.874674	0.0101815		Rhox3h	707.564	8.93554	8.99e-35
	Bcmo1	25.4082	5.3967	0.0102773		4930408F14Rik	469.777	7.85472	2.7e-33
	1810032O08Rik	622.792	1.02795	0.011442		4930595M18Rik	1426.55	10.6835	2.29e-32
	Tex101	7457.85	-0.950235	0.0115991		Zfx	338.776	5.99341	5.04e-32
	2900097C17Rik	642.373	0.971618	0.0135149		Piga	311.383	5.79482	5.94e-32
	4930579K19Rik	904.616	0.840389	0.0185774		Morf4l2	343.025	6.8695	4.07e-31
	Mtmr11	449.208	1.1762	0.0189032		Scml2	493.879	4.90483	6.12e-31
	Thumpd1	1379.48	0.890868	0.0197245		Mum1l1	535.223	8.53053	1.11e-30
	2610524H06Rik	492.724	1.1379	0.019996		Gm5071	406.149	7.86601	2.48e-29
	Frat2	374.318	1.07649	0.024444		Tmem29	437.672	8.23639	4.45e-28
	Mars	762.847	-0.853367	0.0272925		Ddx3x	310.482	6.5929	1.68e-26
	Vax2	167.381	1.58291	0.0282144		Tceanc	337.229	5.17274	2.33e-26
	Crybg3	1327.36	-0.822898	0.0296226		Atp6ap2	662.2	9.57598	2.61e-25
	Mfsd7b	113.159	1.8461	0.0300738		Gm14625	227.654	5.89539	2.26e-24
	Pfkfb2	1262.7	0.837514	0.0320759		H2bfm	261.042	5.51916	4.27e-24
	Rpf2	1529.92	-0.733325	0.0339129		Gm7173	391.93	5.73881	6.43e-24
	Ubb	65781.1	-0.718091	0.0339129		Msl3	211.665	5.78485	1.05e-22
	Fam53c	165.915	1.46928	0.0340553		5530601H04Rik	255.395	7.4603	4.02e-21
	Srsf7	4119.64	0.616785	0.0347516		Gm9	3660.65	8.26364	1.43e-20
	Sars	715.099	-0.848265	0.0367392		Zrsr2	210.343	5.68772	2.3e-20
	BC049635	211.179	1.50415	0.0387601		Magea5	327.635	8.55019	4.31e-19
	Fez1	12.4045	6.86193	0.0390974		3830417A13Rik	177.874	5.22751	4.87e-19
	2810474O19Rik	6216.91	0.769159	0.0403259		Lamp2	188.359	6.17087	9.88e-19
	Socs6	151.053	1.47519	0.0409775		Gm5072	241.803	7.70344	9.88e-19
	Yars	1589.5	-0.77837	0.0429972		Yy2	245.114	7.70933	1.09e-18
	Pnpla8	489.16	0.979501	0.0432361		1700013H16Rik	3102.21	6.4695	8.97e-18
	Sacm1l	460.113	1.03511	0.0443062		Yipf6	286.568	8.368	9.24e-18
	Dirc2	48.6817	2.59866	0.0457796		Esx1	190.21	7.03945	8.18e-17
	Asf1b	7817.27	0.735938	0.0457796		Ndufb11	150.436	5.99837	2.22e-16
	Psat1	498.012	-0.921258	0.0500349		Timm17b	159.038	6.50544	2.22e-16
	Gm10638	348.664	1.07802	0.0518598		Kdm5c	152.158	6.22374	1.33e-15
	4930539E08Rik	185.071	1.3282	0.0533589		Xk	631.78	12.5327	3.06e-15
	Hiatl1	413.798	1.12946	0.0536477		Rpl10	170.41	4.27848	3.36e-15
	Sdf2l1	4717.38	-0.714739	0.0583386		Cetn2	592.432	12.4397	7.41e-15
	Gm1527	273.956	-1.1085	0.0583386		Maoa	300.26	9.0118	1.13e-14
	1700052N19Rik	6108.95	-0.586996	0.0594434		Idh3g	176.601	7.65209	8.01e-14
	Nhp2	805.949	-0.854491	0.0608436		Thoc2	259.694	8.8108	1.4e-13
	Fam50b	2892.65	-0.70746	0.0608436		Suv39h1	370.774	11.7641	3.37e-13
	1500012F01Rik	234.978	1.27289	0.0660857		Gm14525	118.429	5.6469	3.45e-13
	Actl7a	46.6964	3.01272	0.0675001		BC023829	128.808	5.45864	3.61e-13
	Apip	3103.57	-0.608397	0.0755025		Phf6	874.974	7.33881	5.12e-13
	Cep68	114.524	1.61525	0.0772955		Txlng	343.225	11.6524	6.42e-13
	Jrkl	188.549	1.27806	0.0779736		Magea2	338.267	11.6314	7.25e-13
	Tmem202	1849.79	-0.787526	0.0829355		Pgrmc1	124.676	4.78449	1.63e-12
	Gars	1112.19	-0.734461	0.0862191		Rbmx2	280.987	11.3636	3.98e-12
	Prpf38a	2011.44	-0.607516	0.0888866		Ercc6l	272.633	11.3201	4.86e-12
	Bnip3	1071.11	0.719484	0.092487		Usp11	272.849	11.3219	5e-12
	Aldh18a1	575.46	-0.956202	0.0933131		Tspan6	261.011	11.2576	6.47e-12
	Npat	850.715	0.777144	0.0933131		Ap1s2	804.532	6.60256	8e-12
	Unc50	4342.28	0.570647	0.0942769		Trap1a	114.407	6.30375	1.14e-11
	1700010I14Rik	7340.18	-0.598843	0.0968986		Rhox2d	232.922	11.0934	1.72e-11
	2700089E24Rik	1180.95	0.802861	0.098346		Smc1a	234.968	11.1055	1.81e-11
	Prss52	10.5558	6.63132	0.0990039		Fundc1	222.074	11.0247	2.65e-11
	Calr	3113.81	-0.61682	0.100298		Gm16404	112.747	6.58163	3.26e-11
	Mrps22	2802.3	-0.605413	0.100467		Tsc22d3	210.86	10.9496	3.91e-11
	Rpf1	975.354	-0.697514	0.102511		Gpkow	196.835	10.8504	6.91e-11
	Gstk1	8.75834	-6.80862	0.104242		Apool	105.606	6.18784	7.24e-11
	Tra2a	771.456	0.725012	0.104242		Pramel3	611.9	8.75701	1.08e-10
	Bsg	12496.7	-0.642741	0.104966		Zmym3	185.578	10.7656	1.14e-10
	Zfp433	90.5148	-1.72618	0.107883		Rhox3c	145.456	7.97349	1.71e-10
	Itch	1245.65	0.69328	0.109458		Usp51	181.464	10.7337	1.71e-10
	Ubc	966.674	-0.703978	0.109873		Map7d2	176.312	10.691	2.24e-10
	Acrbp	2410.23	-0.598522	0.111728		2610002M06Rik	1781.72	8.36583	3.67e-10
	Crebrf	588.067	0.828121	0.119719		Ebp	97.5914	6.07319	3.74e-10
	Krt28	14.7136	-4.48473	0.121404		Wdr44	338.601	10.1887	4.65e-10
	Nup85	1157.47	0.696503	0.122144		Tsr2	107.483	6.95277	6.46e-10
	Fubp3	1482.65	0.773102	0.123625		4930550L24Rik	1819.58	8.39597	7.99e-10
	Adh4	841.563	-0.706772	0.123832		Rab9	99.7764	5.19547	9.12e-10
	Rfc1	1401.64	-0.643566	0.124631		Fam122b	323.61	10.1251	9.39e-10
	Smarca5-ps	255.208	1.11247	0.126434		Gm773	140.066	10.3595	1.13e-09
	Vezf1	210.918	1.31882	0.130286		Atp11c	295.505	9.99442	1.26e-09
	Kif1b	437.604	0.903103	0.130286		Usp9x	284.476	9.93926	1.67e-09
	Ccng2	220.071	1.37533	0.1367		Samt3	133.866	10.2947	1.87e-09
	Degs1	588.93	0.888645	0.138171		Gm5169	86.1866	5.85788	2.09e-09
	Srsf10	5037.66	0.55268	0.138171		Apoo	87.6387	5.03681	2.36e-09
	Sh3bgrl3	1515.37	-0.598176	0.144696		Mageb16	125.164	10.1976	2.98e-09
	Iqub	2672.09	-0.602043	0.144696		2900002K06Rik	121.178	10.1513	5.03e-09
	Nol7	570.483	-0.781012	0.144786		Zfp280c	243.161	9.71003	5.92e-09
	Nom1	364	0.884168	0.145008		Tbc1d25	86.2669	6.17934	7.53e-09
	Qrsl1	474.442	-0.821348	0.14751		4930524L23Rik	112.321	10.0416	7.79e-09
	Them4	1750.7	-0.607969	0.150905		Magea10	108.09	9.98603	1e-08
	Gykl1	2115.27	-0.674619	0.155948		Kif4	112.136	10.0395	1.1e-08
	Txn1	202.529	1.32832	0.155948		Tex16	104.486	9.93655	1.25e-08
	Rad1	1625.33	0.773987	0.162144		Huwe1	101.664	7.45608	1.39e-08
	Ssr3	2042.34	0.595028	0.167812		Rhox1	210.294	9.5035	1.56e-08
	1500015A07Rik	62.5904	1.99967	0.171481		Vma21	101.275	9.89195	1.57e-08
	Paxbp1	703.86	0.702867	0.172106		Mageb4	101.339	9.89241	1.57e-08
	1700026D08Rik	8699.69	-0.495008	0.176526		Rpgr	80.946	6.12468	1.64e-08
	Rufy1	27.4242	3.49061	0.178791		Cstf2	100.995	9.88831	1.85e-08
	Malt1	240.078	1.15282	0.178791		Arhgap36	100.371	9.87821	1.94e-08
	Serinc5	192.48	1.3676	0.183034		Slc35a2	97.4391	9.8361	2.05e-08
	Spef2	1056.89	-0.61887	0.183409		Rap2c	94.6701	9.79442	2.59e-08
	Art3	3282.14	-0.505708	0.186328		Ppef1	208.882	9.49094	3.14e-08
	Clec11a	883.715	0.687058	0.186328		Tro	91.5227	9.74563	3.39e-08
	Dctn5	3588.89	-0.506993	0.190022		Haus7	83.6154	6.59045	4.29e-08
	Mfsd11	1613.8	0.582626	0.190647		Gm14920	72.4677	5.33821	4.84e-08
	Zfp229	82.0869	1.78599	0.191642		Xlr4b	74.3921	4.95904	5.02e-08
	Atg3	553.643	-0.750778	0.193847		Gm1993	83.5932	4.39677	6.33e-08
	Gja1	237.928	1.23914	0.194145		Araf	84.4842	9.6302	6.36e-08
	Lpin2	215.506	1.17076	0.19555		1700054O13Rik	198.144	2.60664	6.38e-08
	Jag1	52.0897	2.06428	0.199027		Hcfc1	81.8744	9.58519	8.4e-08
	1700011E24Rik	9427.98	-0.524197	0.202275		Ogt	80.7134	9.56431	9.13e-08
	Pkd2l1	214.444	1.03131	0.203281		Syap1	85.7521	7.19983	9.45e-08
	Ptplb	1666.48	-0.679799	0.203857		A830080D01Rik	76.5727	5.39923	1.28e-07
	Dazl	12784.6	0.590602	0.203857		Rhox2a	71.4642	6.36072	1.61e-07
	Galt	102.443	1.67662	0.203857		Rhox13	75.3518	9.46542	1.61e-07
	Leng9	27.501	2.77793	0.203857		4930402K13Rik	74.6638	9.45197	1.68e-07
	Gm1123	12.8876	-4.81791	0.203857		Gprasp1	73.378	9.42644	2.09e-07
	Ndufa4	405.544	0.839231	0.208978		Gm8787	73.761	9.43493	2.09e-07
	Cers5	149.68	1.19707	0.210046		Htatsf1	75.3427	9.46406	2.39e-07
	4933430N04Rik	8.14785	6.25544	0.210938		Las1l	72.6599	9.41206	2.42e-07
	Chac2	237.462	-1.03297	0.211676		Maged1	64.9228	5.79254	2.72e-07
	Slc25a51	351.237	0.944805	0.212116		Taf7l	764.97	7.01013	2.87e-07
	Txndc12	4559.93	-0.503158	0.212544		Armcx2	69.2248	9.34308	3.1e-07
	Nova2	65.4696	1.93435	0.212544		Slc25a43	154.444	9.05365	4.83e-07
	Alkbh1	310.921	0.900849	0.212571		Gm2012	64.0247	6.17807	4.88e-07
	Yod1	712.743	0.712945	0.214576		Rhox2h	66.1463	9.27791	5.39e-07
	Pde7a	191.289	-1.09384	0.215749		Gm14459	68.3945	9.32437	5.54e-07
	Txndc15	318.198	0.875905	0.21738		Zfp182	62.4871	9.19521	6.83e-07
	Crls1	1591.07	-0.604071	0.217639		Nkap	62.8739	9.20356	6.85e-07
	4933411K20Rik	4263.03	-0.522334	0.22278		Ftsj1	62.0915	9.18603	7.09e-07
	Dennd3	38.8437	2.38409	0.223811		Ssxb10	59.473	9.12362	1e-06
	Gnptab	37.0727	2.85214	0.22419		Gemin8	62.552	5.75014	1.03e-06
	Lrrc14	215.824	1.08062	0.229383		Otud5	56.3084	9.04455	1.59e-06
	Zwilch	561.738	0.718441	0.229383		Mtmr1	56.1492	9.03999	1.99e-06
	Zbtb34	75.2442	1.62517	0.23069		Pin4	64.4095	4.4002	2.19e-06
	Pms1	92.1845	1.46032	0.231292		Prdx4	1499.23	5.28126	2.29e-06
	Speer2	3932.62	-0.578435	0.231292		Maged2	53.1482	8.96136	2.44e-06
	Hlx	55.3061	1.94334	0.232858		Gm364	1162.57	7.38626	2.64e-06
	Dkkl1	30760.2	-0.441119	0.233507		Gm6121	63.0562	6.74047	3.17e-06
	Orc6	2640.46	0.574871	0.236612		Hdac6	49.4031	8.85551	4.84e-06
	Hmmr	308.069	-1.01742	0.237825		Slc25a14	93.3896	8.33021	5.52e-06
	8430410A17Rik	234.841	1.11601	0.240749		Armcx5	87.3505	8.22838	6.75e-06
	1700086L19Rik	16163.9	-0.458871	0.241221		Atp6ap1	46.445	8.76697	6.9e-06
	Sh3rf3	104.239	-1.41631	0.241581		Tspan7	49.5325	8.86104	6.9e-06
	Prss43	471.25	-0.796079	0.241581		Utp14a	79.361	3.98065	7.12e-06
	Chst1	445.127	-0.754779	0.244026		Xiap	85.311	8.20015	7.58e-06
	Htra2	109.449	1.35577	0.244127		Rhox2g	43.7362	8.68002	1.13e-05
	Paip1	14629.7	0.647223	0.251726		Mbtps2	62.7732	4.52464	1.28e-05
	Tmem186	252.435	0.93123	0.254822		Mmgt1	43.0654	8.65754	1.32e-05
	Stk38	382.331	0.793215	0.257442		Rnf113a1	42.2357	8.6301	1.43e-05
	1700084J12Rik	61.4556	-1.92032	0.258201		Rbm3	41.0317	8.58808	1.8e-05
	Akip1	3069.67	-0.48943	0.259791		Cenpi	51.329	5.88207	1.94e-05
	Slc27a1	59.655	1.82892	0.262051		Zfp449	39.4409	8.53162	2.52e-05
	Ddx10	988.112	0.661411	0.262087		Lrch2	38.4777	8.49537	2.93e-05
	Mdm2	3144.3	0.524557	0.262211		Mtm1	36.4998	8.41906	4.5e-05
	1700020D05Rik	3215.45	-0.624023	0.262211		Xlr4a	36.1989	8.40748	4.64e-05
	4933433C11Rik	12.0189	5.35326	0.262211		Magea4	36.3923	8.41468	4.67e-05
	Snhg7	126.995	1.2288	0.262211		Hsd17b10	49.2678	6.40866	4.95e-05
	Cyth3	196.243	1.06278	0.262211		Tbc1d8b	35.8764	8.39418	5.05e-05
	Gdap2	833.13	-0.674063	0.263872		Magea6	38.5855	8.50095	5.36e-05
	Lipt2	104.868	1.33721	0.263872		Rbm10	36.4356	8.41781	5.44e-05
	Topaz1	960.968	0.590224	0.263872		Nxt2	3162	7.88265	5.47e-05
	Zfp354c	222.567	1.03822	0.264267		Uxt	63.4211	7.77072	5.88e-05
	Pop5	794.682	-0.846753	0.264267		Gnl3l	64.3256	7.78351	6e-05
	Esco2	728.183	0.847615	0.26509		Hmgb3	34.1007	8.3213	7.03e-05
	Prm1	482.124	1.12312	0.266114		Bhlhb9	46.0045	6.30909	7.32e-05
	Dip2b	662.069	-0.748724	0.266136		Abcd1	33.46	8.29367	8.2e-05
	Cactin	151.305	1.13565	0.266862		Fndc3c1	32.944	8.27137	9.08e-05
	Gpatch4	105.771	-1.34451	0.266862		Xlr5b	32.6861	8.26009	9.51e-05
	Rwdd2a	2683.68	-0.519235	0.266862		Slc25a5	320.63	7.5706	0.000119466
	Larp7	16370.6	-0.467454	0.267093		Ssxb2	79.3392	3.23803	0.000132393
	Nuf2	4880.07	-0.530712	0.268996		Kdm6a	31.2414	8.19481	0.000132393
	4930507D05Rik	102.422	1.71536	0.268996		Rpl36a	43.0914	5.5787	0.000137242
	Stox1	244.718	-0.985205	0.268996		Xlr5c	32.6519	8.25992	0.000138915
	Frmd6	139.9	1.61825	0.268996		Gm21637	30.8201	8.17583	0.000149054
	Zfp748	616.385	-0.694094	0.268996		Timp1	32.5616	8.25601	0.000152232
	Zfp110	4984.42	-0.458325	0.268996		Xlr5a	30.4891	8.1607	0.000182963
	Snrk	67.7701	1.69409	0.268996		Otud6a	30.1236	8.14323	0.000193972
	Ccdc87	148.299	-1.13421	0.269294		Nxf3	28.6745	8.07148	0.000242559
	Lats2	213.666	1.10041	0.269296		Ubqln2	30.7897	8.17253	0.000245357
	1700007G11Rik	9947.09	-0.479885	0.272163		Wbp5	447.609	7.94768	0.000249147
	Fbxo9	1060.81	0.621247	0.272163		Wdr45	29.655	8.12095	0.000249147
	Cog3	463.557	0.790191	0.273497		Fundc2	1022.31	8.67079	0.000280557
	Gas5	2224.33	0.533264	0.274477		Gm2030	50.3049	7.4278	0.000288046
	Rbm14	174.85	-1.04517	0.27822		Stag2	50.2474	7.43561	0.000290497
	F830002L21Rik	11.782	-4.67995	0.282051		Armcx1	28.0426	8.04025	0.000349974
	Acbd3	443.559	0.810094	0.28412		AU022751	26.271	7.94496	0.000429151
	Celf4	247.922	0.921896	0.284168		Mtcp1	37.9612	5.44203	0.000458301
	Fam160b1	554.379	0.72899	0.2862		Ssxb5	62.7732	3.61622	0.000532112
	Serpind1	39.8162	-2.49401	0.286327		4933402E13Rik	25.3895	7.89579	0.000540549
	Aldoa	419.767	0.747916	0.286327		Gm6890	43.1832	4.37124	0.000595256
	Cmtm2b	11087.5	-0.509978	0.286327		A230072C01Rik	24.4135	7.83869	0.000739485
	Scn2b	511.503	0.730722	0.286327		Tab3	46.4077	4.99163	0.00083255
	Mrps28	1000.41	-0.604298	0.288173		Rhox3e	40.8453	7.12312	0.000842483
	Creld2	2225.63	-0.52498	0.288326		Magea8	930.651	8.38384	0.00111436
	Slc30a6	167.94	-1.09741	0.288326		Pim2	22.6249	7.7299	0.00122366
	Tmed10	5349.41	-0.512978	0.288597		Aifm1	21.6488	7.6657	0.00157278
	Tars	668.903	-0.70589	0.288597		Slc6a14	35.4563	6.92893	0.00180331
	Epm2aip1	158.655	1.12248	0.288597		Ppp1r3f	21.1931	7.63507	0.00180441
	Hspa13	843.661	0.663176	0.289202		Hdac8	20.5094	7.58787	0.00225019
	Meaf6	2768.79	-0.487683	0.290744		C1galt1c1	23.3345	7.7758	0.00235081
	Ddx59	105.601	-1.28923	0.292997		Ssxb6	57.5376	3.06445	0.00370783
	1700011L22Rik	67.0788	1.62845	0.296158		Efhc2	142.48	6.55334	0.00402939
	Zfp3	97.1846	1.42115	0.297392		Rhox2b	18.5488	7.44304	0.00427101
	Anks3	279.248	0.960044	0.30178		Xlr	473.622	7.60727	0.00442351
	Pifo	7843.15	-0.444928	0.30178		Rbmx	238.88	6.92399	0.00444514
	Casp2	145.496	1.18484	0.302476		Praf2	18.4757	7.43802	0.00468191
	Pdrg1	1421	0.684003	0.305624		Gm5934	30.5373	6.71134	0.0050561
	Hyal6	449.1	-0.775701	0.310217		LOC100503280	423.92	7.39601	0.00526231
	Nrf1	184.069	1.02375	0.310217		Prame	785.969	8.01547	0.00530679
	Srek1	1266.58	-0.593709	0.312699		Acot9	68.0421	2.67365	0.00535451
	Irf3	602.976	0.659	0.31337		Nsdhl	656.482	7.74138	0.0059902
	Ino80d	153.915	1.10824	0.314049		Mid1	26.8024	4.88829	0.00686367
	Hmbs	350.726	0.771128	0.317136		Ssxb3	50.7879	3.1012	0.00768926
	Zp3r	38.0403	2.09417	0.317966		Ssxb8	16.9107	7.31059	0.00831596
	Rpn2	3480.04	-0.449504	0.318907		Tceal1	15.582	7.19103	0.0117797
	Zfp322a	326.183	0.861302	0.323276		Sh3bgrl	41.8056	3.85955	0.012699
	Ube2z	164.5	1.05867	0.325356		Xlr4c	30.0895	4.05631	0.0147904
	Rab4a	20.683	2.99742	0.325545		Tceal8	15.3497	7.16828	0.0156786
	Scfd2	75.8614	-1.52853	0.327849		Nup62cl	14.3222	7.07001	0.0188237
	Sra1	3685.85	-0.481121	0.330532		Gm6268	14.5846	7.09726	0.0197615
	Pdcd6ip	365.574	0.777951	0.330532		Cul4b	818.597	5.79213	0.021423
	Rab18	2049.33	0.603069	0.331512		Taz	22.2609	5.19886	0.0250944
	Cabyr	280.745	1.18093	0.331512		Rps6ka3	21.7806	6.202	0.0269714
	AW209491	505.836	-0.858198	0.334271		Alg13	783.518	6.10783	0.0292098
	Akap12	1212.89	-0.662408	0.335304		Rbbp7	344.236	6.80395	0.0321646
	Zfp677	859.329	-0.593482	0.336288		Dkc1	22.1484	4.62336	0.0380088
	Pdcl3	141.379	1.44162	0.336353		Rhox2c	25.0589	4.40496	0.0390974
	Taf1a	292.249	0.815445	0.336353		Tex13	29.1678	4.02697	0.0409776
	Glipr1l1	462.702	-0.78218	0.336353		Cox7b	19.4142	6.05238	0.0409776
	Usp50	81.2907	1.73311	0.336353		Fmr1nb	48.1768	2.56114	0.0418431
	Tfam	168.274	1.01908	0.337005		Rp2h	31.3017	3.90153	0.0481165
	Mir22hg	53.5775	1.79444	0.337005		C330007P06Rik	21.2033	5.12388	0.0555473
	Clp1	1040.24	-0.544798	0.339805		Magea3	121.866	5.74762	0.0583386
	Pacsin2	237.732	-0.87737	0.340001		Akap4	205.66	1.52909	0.0642224
	Ccdc71l	109.578	1.41745	0.343616		Ssr4	202.39	6.16753	0.078097
	Eif5a2	654.45	0.639853	0.344045		Rai2	17.5613	4.842	0.0922837
	Abhd6	70.2355	1.519	0.34675		Plp2	10.1085	6.56639	0.099471
	Ubp1	178.659	0.989941	0.34675		Tmsb15b1	23.9212	3.42416	0.099471
	Kansl2	745.454	0.659694	0.348883		Gm4297	34.5915	3.0108	0.100309
	Pnmal1	154.65	1.1079	0.349999		Hprt	40.3985	3.34205	0.10545
	Mtmr10	243.702	0.889083	0.35037		Ssxb1	48.2953	2.46684	0.109873
	Hmgb2	7845.02	0.420133	0.35037		1110012L19Rik	9.73015	6.51209	0.111592
	Slc35b3	433.144	-0.693847	0.352081		Gm16390	119.026	5.54141	0.113395
	Srsf9	2328.96	0.477007	0.352081		Trappc2	258.824	4.23001	0.114933
	Spink2	16882.5	-0.411043	0.352978		Wdr13	141.084	5.79226	0.116008
	Prdx6b	10354.9	-0.512066	0.358524		3110007F17Rik	9.89347	6.53448	0.118182
	Mex3c	629.951	0.758959	0.359132		Upf3b	170.687	3.80274	0.133608
	B3gntl1	35.2131	2.10093	0.359459		Rps4x	10.1041	6.56426	0.138528
	Tcp11l2	452.107	0.837197	0.359776		Rhox3a	16.8745	4.18825	0.142532
	Rnf133	65.2937	2.05414	0.359776		Ngfrap1	9.14964	6.42207	0.149726
	Syngr4	23870.7	-0.41769	0.359776		Tktl1	165.202	5.73092	0.15748
	Pigyl	1880.26	-0.514659	0.359776		Dynlt3	1041.56	6.97839	0.168525
	Phf20l1	410.23	0.711349	0.36862		5730405O15Rik	8.22527	6.26982	0.203857
	Nosip	1491.35	-0.561996	0.36862		Sat1	203.899	5.68748	0.21738
	Slco6c1	2692.86	-0.677938	0.369775		Ube2a	209.389	5.70483	0.257925
	Kif20b	3013.67	0.449656	0.370281		Cylc1	33.5779	2.35852	0.26225
	Gemin2	2335.7	-0.480031	0.371492		Mospd2	13.74	4.5445	0.266862
	Pdia6	6585.31	-0.45905	0.373261		Zcchc13	94.9926	5.08336	0.26929
	4930522H14Rik	42.2248	1.9571	0.375242		2210013O21Rik	7.13321	6.06579	0.310217
	1700042G15Rik	3335.39	-0.460281	0.375705		Tmsb15a	11.0086	4.12952	0.455329
	Sp1	364.902	0.818386	0.377285		Gm732	11.7481	5.32207	0.462377
	Cdk1	3173.61	0.55559	0.377563		Ofd1	252.924	5.15193	0.518823
	Ly6k	8759.03	-0.456806	0.377563		Gm4984	32.5609	1.94174	0.564829
	Ncbp2	815.116	0.639284	0.377563		Ndufa1	1052.17	0.545286	0.577276
	Ccdc132	66.7417	-1.59382	0.377563		Pdk3	26.5631	2.41372	0.58341
	Acer3	1145.41	0.749006	0.377563		Tex11	206.584	4.8379	0.629326
	Pttg1	7835.12	0.431649	0.378425		Nkrf	114.689	4.59793	0.636321
	Chgb	550.384	-0.709944	0.380795		Gm5168	11.872	3.26384	0.676921
	Tmem8b	183.308	1.05899	0.380795		Lage3	6.74902	4.45352	0.693211
	Nfia	79.8549	1.42964	0.381169		4933401B06Rik	83.9673	4.07304	0.727006
	Zmynd11	5116.95	-0.612151	0.38297		1700045I19Rik	79.0922	4.03492	0.754154
	Rxfp2	850.105	-0.640669	0.38297		4933400A11Rik	88.0362	4.19824	0.761498
	Coa4	1623.4	-0.495563	0.38297		Chm	56.6478	3.86595	0.770936
	Hmox1	10.6385	5.16943	0.384794		4930557A04Rik	33.9745	1.489	0.880662
	Mep1b	17.9679	-3.34891	0.386488		Fam47c	16.494	2.13435	0.919611
	Dnahc1	1858.36	-0.477075	0.387043		Pja1	56.3656	3.31206	0.919806
	1700084E18Rik	337.082	0.749085	0.388722		Cdk16	49.1281	3.29313	0.919887
	1700011H14Rik	908.587	-0.670235	0.389309		Cypt15	15.8076	1.80086	0.936956
	Edc3	175.896	-1.21193	0.389309		Tmsb4x	13.0836	2.06263	0.94587
	Lima1	77.9344	1.67	0.39394		Eif1ax	66.9973	3.25012	0.952509
	Mus81	130.305	-1.24908	0.39394		Ppp1r2-ps7	48.7854	3.08097	0.961364
	Mettl18	386.661	-0.86299	0.395902		4930513O06Rik	31.3776	1.33125	0.961364
	Hint3	1675.51	-0.469299	0.401992		Hccs	107.406	3.2907	0.979752
	Lrpap1	3766.09	-0.515266	0.401992		Uba1	91.8075	3.07887	0.991058
	Bahd1	64.6874	1.52965	0.403039		Asb9	14.0424	1.63057	0.995814
	Cnot6l	285.952	0.802824	0.40376		Dusp21	14.3538	1.48427	0.997668
	1110051M20Rik	1753.56	-0.540005	0.404499		Spaca5	16.398	0.150696	0.997668
	Snx14	674.131	0.583214	0.404914		Rhox11	7.37402	-1.06539	0.997668
	Gm16516	8.10929	6.25115	0.411543		1600025M17Rik	7.4642	1.64056	0.997668
	Imp3	462.819	0.770916	0.411543		Gm7073	30.784	-0.884876	0.997668
	Dock3	470.764	0.649822	0.411543		Gm6760	67.415	0.144277	0.997668
	Topbp1	1277.8	0.573363	0.412086		Ctag2	23.7892	1.3663	0.997668
	Llgl1	113.529	1.21912	0.412863		4933436I01Rik	14.8811	0.419759	0.997668
	Loh12cr1	132.885	-1.06593	0.414161		Gm6880	26.1436	1.24931	0.997668
	Zfp39	2253.62	-0.475082	0.418522		Smim9	7.96819	-0.376038	0.997668
	Ccdc175	3653.04	-0.495892	0.418938		4930428D18Rik	16.1391	1.51696	0.997668
	Gxylt1	676.337	0.592893	0.420679		1600014K23Rik	43.1886	0.402657	0.997668
	Ppp2r5e	1644.98	-0.465266	0.421901		Gm5941	24.3071	-0.364666	0.997668
	Peo1	173.689	1.08624	0.421901		1700010D01Rik	17.4773	0.1701	0.997668
	Eif4ebp1	77.5277	-1.37132	0.421901		Cypt2	15.0632	-1.0461	0.997668
	E2f4	334.496	0.785001	0.421901		Pgk1	33.4861	0.648063	0.997668
	Tsc22d2	1482.84	0.518706	0.424543		Rps6ka6	66.7469	2.76189	0.997668
	Gm11974	190.459	0.958374	0.424828		Ube2dnl1	11.7007	-0.565775	0.997668
	Gm5091	280.5	-0.918532	0.428472		Ube2dnl2	16.1932	-0.222477	0.997668
	Btrc	1787.64	-0.492585	0.428472		Cpxcr1	45.8125	2.19784	0.997668
	Eid3	3984.2	-0.511742	0.428682		E230019M04Rik	29.7958	0.806981	0.997668
	Katnbl1	1347.54	0.663274	0.429223		Vsig1	130.559	0.777212	0.997668
	Gtf2a1	4931.05	0.482457	0.431028		Cypt3	31.277	1.03186	0.997668
	Pin1-ps1	559.293	0.812165	0.432219		4930524N10Rik	9.53087	-0.611841	0.997668
	Zdhhc25	49.8131	2.00712	0.432367		Gm6568	33.1451	0.466356	0.997668
	Rab24	416.979	0.669606	0.434163		1700020N15Rik	11.5498	0.129827	0.999521
	Ugcg	394.867	0.777649	0.436095		4930468A15Rik	15.5998	-0.00402309	0.999552
	Tdrd12	3073.13	-0.444	0.437362		Glod5	5.68413	5.73512	1
	Hesx1	15.8504	-3.03321	0.439521		2010308F09Rik	4.304	5.33671	1
	Nabp2	1161.58	-0.516483	0.440679		Rpl39	2.46373	4.53181	1
	Tex19.1	191.699	0.910824	0.44096		Rhox3g-ps	5.19828	5.6066	1
	Rp9	4396.23	-0.481348	0.44096		Mcts1	6.26463	5.87743	1
	Klhdc9	774.045	-0.637371	0.442389		Mir743	0.395575	1.90138	1
	Ccdc110	1079.43	-0.670679	0.442389		Mir471	0.395575	1.90138	1
	Gk2	5455.08	-0.541754	0.446589		Mir880	0.683638	2.67481	1
	Kbtbd7	2024.16	0.53402	0.446712		Gm6812	5.75369	-1.38613	1
	Vmac	81.0548	1.33855	0.446712		Bex2	5.4691	5.67866	1
	Rbm39	4760.37	0.430507	0.446712		Bex4	4.72528	5.46753	1
	4930479D17Rik	59.4514	1.75913	0.446712
	Inpp5f	47.3576	1.75199	0.446712
	March5	919.35	0.629482	0.446751
	Capsl	2479.95	-0.450815	0.447015
	Mbd3	1068.34	-0.51638	0.449707
	Zfp217	446.68	0.701075	0.449709
	Tssc4	64.5489	1.46711	0.449709
	AF366264	24.132	2.7688	0.449709
	D330050I16Rik	194.36	0.890675	0.450076
	Kif22	1109.57	0.542818	0.450076
	Pvr	36.7511	1.98264	0.453515
	Thoc1	4120.03	-0.422234	0.455886
	Msh4	568.632	0.628984	0.456753
	Ufd1l	1501.56	0.473246	0.459519
	Rspry1	634.136	0.595013	0.459666
	Usp10	242.015	-0.83487	0.462377
	Adam30	258.794	-0.948659	0.463252
	1700025E21Rik	7635.3	-0.433794	0.463252
	Gabpb1	902.3	0.573183	0.46439
	Macrod2	510.684	-0.709786	0.466193
	Adcy10	231.971	-0.890389	0.467211
	Ranbp2	1183.69	0.511832	0.467211
	Dst	399.276	-0.967684	0.472509
	Hn1	12696.7	-0.378811	0.472509
	Gstm1	15.7515	3.35783	0.472509
	Lsm14a	280.239	0.770704	0.472509
	Cplx4	12.3766	-3.4631	0.473064
	Mettl3	101.472	-1.15393	0.47545
	Hus1b	485.535	0.727986	0.478556
	2610305D13Rik	515.693	-0.662349	0.478556
	Hp1bp3	134.73	1.17807	0.48125
	Ccdc64b	22.0229	2.56563	0.483502
	Rbm5	1679.06	0.476164	0.483593
	4930550C14Rik	3299.36	-0.451497	0.483736
	Rsu1	33.1593	2.20306	0.483848
	Abhd16a	291.062	-0.741719	0.486114
	Fbxl21	42.7859	2.02494	0.487925
	Fam188b	896.947	-0.515343	0.487925
	Plekhf1	53.7713	1.87334	0.487925
	Sirt1	1071.19	0.570093	0.491191
	Aatf	1166.97	-0.491283	0.491231
	4930596D02Rik	37.5344	2.03789	0.497772
	Ovgp1	176.437	0.899028	0.498392
	Sdha	3269.36	-0.410569	0.498918
	Camkmt	600.83	-0.609705	0.502145
	Ythdf1	381.221	0.811758	0.502145
	Eid2	442.518	0.746598	0.502145
	Tial1	2400.3	0.51937	0.502145
	Mrpl44	238.717	0.806254	0.502749
	Pigs	411.852	-0.682178	0.502749
	1110038F14Rik	522.126	0.611995	0.502749
	Map4k3	662.961	0.567131	0.502749
	Rcn2	2762.18	0.428966	0.502749
	Thumpd3	9026.22	-0.403579	0.506073
	4932438H23Rik	450.306	-0.690457	0.506398
	Filip1l	181.879	1.01471	0.509903
	Smchd1	289.775	0.773693	0.512803
	Hmg20a	346.528	-0.754032	0.513943
	Med4	3819.61	0.426048	0.514229
	3010026O09Rik	2681.54	-0.430898	0.517431
	Foxh1	38.3328	-1.85613	0.517431
	Zfp51	1532.75	-0.483842	0.520424
	Pabpc2	2846.29	-0.489599	0.520424
	Cpeb1	30.3479	2.64717	0.520424
	Narg2	515.075	0.65705	0.520424
	Ppib	511.041	-0.634867	0.522126
	Rbak	164.371	0.923933	0.52253
	Fastkd3	171.217	0.960722	0.523596
	Prnp	429.517	0.63852	0.52682
	Phc2	254.333	0.782406	0.526959
	Lelp1	280.993	1.07836	0.527808
	Fhod1	67.7144	1.36757	0.527808
	Trmt1	552.812	0.576512	0.527931
	Wbscr25	78.604	1.27603	0.528887
	Azi2	547.002	0.585303	0.528887
	Zmynd19	227.953	0.827477	0.52894
	Gm6981	354.065	-0.741358	0.529982
	Efcab7	1045.83	0.596169	0.532134
	Mthfd2	839.622	-0.60112	0.532377
	Wars	435.446	-0.654498	0.53317
	Ddost	1025.29	-0.544577	0.53317
	Nme7	4453.79	-0.38061	0.534948
	Taf4a	437.19	0.711841	0.536764
	Wdfy1	471.946	0.674707	0.537356
	Trim27	1636.22	-0.437483	0.537356
	Pelo	161.567	-0.914194	0.537356
	Daxx	901.813	-0.512836	0.537356
	1110038B12Rik	1032.82	0.502913	0.537356
	4921530L18Rik	2361.13	-0.570185	0.537356
	Cst3	3920.8	-0.424414	0.537356
	Zdhhc21	355.827	0.66989	0.537356
	Siah1a	995.569	0.513751	0.537356
	Mns1	7645.24	-0.366921	0.537356
	Tusc3	1497.38	-0.453111	0.54029
	Kbtbd3	731.396	-0.546641	0.542825
	Cops3	4108.79	-0.385254	0.543579
	Rps6kb1	604.217	0.621671	0.543579
	Hspa5	8382.17	-0.372028	0.543579
	Ss18l1	42.8291	1.77737	0.543579
	5330417C22Rik	1630.69	-0.542723	0.543579
	Hhatl	32.0486	2.33163	0.543579
	Gm5538	248.861	-0.890333	0.543858
	Kctd18	352.709	0.670117	0.544419
	Usp45	377.166	0.643355	0.546061
	Isoc2b	183.386	-0.88279	0.549689
	C1d	614.882	-0.570774	0.550661
	Chrac1	21476	-0.391689	0.550661
	Adam18	1795.5	-0.541292	0.550661
	Ccdc19	991.075	-0.644467	0.551435
	2310047M10Rik	191.964	0.846307	0.555038
	Nr1d2	489.675	0.705355	0.555038
	Nmrk1	386.9	0.718811	0.555038
	Tmem222	658.223	-0.637462	0.555038
	Ppp5c	326.043	0.778295	0.555038
	Nat2	73.6494	-1.31145	0.555038
	Adck1	131.658	-1.07061	0.55721
	Plekhj1	617.022	-0.573183	0.557713
	Gm2a	4746.7	-0.433268	0.557713
	Rabep1	444.8	-0.658531	0.557713
	Kif5b	673.697	0.535183	0.557713
	Hdhd1a	566.988	-0.61808	0.557713
	Nars	3211.83	-0.399922	0.557713
	Tex40	31708	-0.370764	0.557713
	Ttc18	1464.8	-0.50161	0.557999
	Fam170a	725.083	-0.665419	0.560508
	Prorsd1	365.887	0.678297	0.560752
	Prdm6	270.974	0.77967	0.563898
	Fbxl15	149.4	1.01894	0.563898
	Zfp637	443.21	0.710544	0.564829
	Ulk3	20.0507	2.87347	0.565626
	Tefm	812.512	-0.512422	0.567011
	Ndrg3	328.902	-0.766771	0.567531
	Trappc6b	2646.15	0.417119	0.567681
	Exosc3	1490.05	-0.527307	0.570996
	Slc20a1	238.92	-0.748694	0.57112
	4930412C18Rik	143.469	1.20603	0.57112
	5033406O09Rik	19.3663	2.49394	0.572611
	Atp6v1e1	3257.18	-0.409125	0.573952
	Tmtc3	218.812	0.804227	0.57446
	1700017N19Rik	731.677	-0.550024	0.57446
	Cldn7	184.675	0.996668	0.57446
	D14Abb1e	1986.24	0.422816	0.57446
	Tcp1	41840.6	-0.343197	0.57446
	Eif2b3	650.881	-0.664452	0.57446
	Bud31	3826.03	-0.373435	0.57446
	Gm6408	14.4656	-3.28458	0.57446
	Gosr1	1564.31	-0.430246	0.574626
	Adipor1	518.013	0.605926	0.575779
	Gm20125	75.0587	-1.45088	0.577276
	Pmaip1	208.751	0.98589	0.577891
	Pnldc1	226.601	0.87941	0.578379
	Gmps	8728.4	-0.364307	0.580686
	Spag16	6111.79	-0.358402	0.582193
	Zfp97	39.5968	-1.68063	0.582193
	1110001A16Rik	892.035	-0.489038	0.582193
	Crem	6476.84	-0.369104	0.582193
	Il17b	61.1013	-1.52105	0.582193
	Arhgap20	659.973	-0.699044	0.583248
	Nhlrc1	17.2146	2.92655	0.583736
	Ttc33	789.863	0.531094	0.583829
	Mrpl39	6417.82	-0.376529	0.583829
	Naa30	783.977	0.509286	0.585619
	Usp22	65.8994	1.4316	0.586885
	Prps1l1	3903.58	-0.497979	0.586885
	Polk	602.519	0.539221	0.586885
	Tonsl	278.194	0.711161	0.586885
	Fam98a	1121.27	-0.453157	0.586885
	Tmco1	2700.99	0.485426	0.587247
	Wtap	1648.97	0.522676	0.587362
	Arrdc5	50.1035	1.84135	0.588876
	Trp53inp1	272.594	0.775641	0.590392
	Snx5	535.196	0.573334	0.590439
	A630072M18Rik	184.347	0.873065	0.590439
	Ascc1	1426.88	-0.43198	0.591167
	Vps54	1028.01	0.577871	0.591167
	Slu7	2045.23	-0.407708	0.591167
	Sap30bp	1838.67	-0.407471	0.591167
	4930474M22Rik	99.789	-1.20208	0.591167
	Thada	90.5621	1.14644	0.591167
	Wdr8	149.403	0.932324	0.591167
	Rrs1	397.082	0.60766	0.593389
	Ndor1	112.589	1.12914	0.594336
	Tmem43	153.378	0.931119	0.596418
	Tekt1	5992.87	-0.408915	0.599879
	Bcar3	192.18	0.866151	0.602121
	Csl	450.873	-0.58845	0.603049
	Zdhhc13	955.254	0.527481	0.603603
	Fcf1	6352.73	-0.40471	0.604579
	Mrps31	1084.21	-0.53027	0.604579
	Golph3	1075.42	0.526072	0.606853
	1700063O14Rik	178.676	-0.871182	0.607488
	Cdkn2aip	1513.99	0.470761	0.607488
	Bdh1	68.5545	-1.34518	0.608366
	Fam162a	2643.94	-0.386765	0.609224
	Zfp597	654.406	0.514627	0.609786
	Serpini1	84.5071	-1.18236	0.609786
	Eml3	255.969	0.740286	0.610775
	Hsf1	195.694	0.807099	0.613554
	Dpep3	3696.17	-0.365955	0.613554
	Ppp2r1b	1344.01	0.469076	0.613554
	Bnip2	1164.07	-0.481493	0.613554
	Smarce1	1988.73	-0.397331	0.61534
	AA543186	49.0892	1.56848	0.615695
	Phospho2	5883.33	-0.426586	0.615695
	Cbr4	1342.82	-0.44671	0.615695
	Slc22a16	1225.74	-0.474943	0.616663
	Zbtb20	37.3327	1.74015	0.616957
	Afap1	130.38	0.976602	0.616957
	Hsd17b7	61.2109	1.37751	0.618237
	Ppp2r2b	27.14	2.69219	0.618237
	Pde8a	1237.46	-0.489997	0.618237
	Crebzf	325.531	0.831823	0.618782
	Snhg3	7041.01	0.39702	0.620136
	Dnm3	311.129	-0.669742	0.620936
	Lamtor3	711.674	-0.579583	0.621438
	Lamp1	3011.63	-0.370145	0.621787
	Rpp40	687.144	-0.542121	0.621854
	Rimbp3	301.044	-0.784325	0.621854
	1700003F12Rik	57.2272	1.54401	0.621854
	Smap2	297.376	-0.665328	0.621854
	Nppa	9.36613	3.87889	0.621854
	C230052I12Rik	226.213	-0.800018	0.621854
	Hsdl1	703.991	0.539962	0.621854
	Alad	574.592	-0.56448	0.623091
	Gm1821	21909.1	-0.52158	0.623154
	BC037704	249.597	0.767856	0.623154
	Fancg	448.258	0.613993	0.623154
	Avl9	157.768	0.911681	0.623154
	Ubxn2b	302.776	-0.716412	0.624202
	Tubd1	1989.64	-0.47775	0.627549
	Smyd3	160.363	-0.950324	0.628029
	Ankrd10	1712.28	0.443443	0.629326
	Ddx24	2294.17	-0.437516	0.632835
	Cdc6	93.5205	-1.09896	0.633679
	Abhd13	271.915	0.71094	0.633875
	Ankrd16	117.32	1.01789	0.634172
	Zdhhc17	379.428	0.640574	0.634448
	Znfx1	242.659	0.783694	0.63537
	Pddc1	568.805	0.532142	0.636954
	Ptprm	360.891	0.63501	0.637318
	Atpif1	9142.9	-0.337161	0.637891
	4930404H11Rik	138.295	-0.902053	0.638008
	Shmt2	199.17	-0.800952	0.639649
	Plagl2	280.032	0.705025	0.639649
	Sgcb	1643.17	-0.407575	0.639649
	Usp31	172.603	0.839574	0.639649
	5830454E08Rik	348.502	0.652048	0.639973
	Rtn4ip1	104.578	-1.09864	0.641478
	Cbx1	815.047	0.507692	0.641478
	Rnf13	650.3	0.554366	0.641841
	Tbk1	435.615	0.635708	0.642632
	Prpsap2	409.489	0.622682	0.642632
	Zfp410	773.637	0.534564	0.642632
	Bin3	1735.67	-0.471354	0.642632
	4930451G09Rik	254.257	0.706196	0.642632
	Pum1	1882.08	0.398723	0.642632
	Snrpa	1952.86	-0.456836	0.642632
	Rbm12b2	279.12	0.702559	0.643791
	Zfp655	365.056	0.63657	0.64701
	Dpy19l1	972.354	0.513532	0.647341
	Nbeal1	468.06	0.553658	0.647542
	1110059E24Rik	905.219	-0.472698	0.647542
	Fam71e1	82.8542	1.27543	0.647542
	Psmd6	4046.88	-0.361504	0.64835
	Eapp	4819.05	-0.351936	0.648418
	Cit	926.127	0.618527	0.648638
	Svopl	336.708	0.921513	0.648705
	Sec22a	1277.89	-0.421293	0.650756
	Haus3	4473.54	-0.380298	0.651834
	Adsl	561.124	-0.519071	0.655408
	Ankrd12	1694.8	-0.395039	0.655986
	Ndufs8	5035.06	-0.361451	0.655986
	Pdcl	340.242	0.65906	0.657044
	1700009P17Rik	2338.26	-0.384647	0.660773
	Med11	1171.54	0.489256	0.660773
	Tubb5	86.4894	1.24026	0.660773
	3110082I17Rik	322.168	-0.699786	0.660773
	Fdxacb1	402.508	-0.584549	0.660773
	Gjc1	204.454	0.829326	0.661123
	Urb1	474.342	0.569712	0.661955
	Kat7	3277.42	-0.357035	0.661998
	Plk5	71.0065	-1.27589	0.662924
	Dpp10	541.445	-0.561666	0.663298
	Pcolce	59.2795	1.30784	0.664752
	Spata32	42.0038	1.62088	0.665488
	Pgam5	745.26	-0.507235	0.665488
	Zfp330	427.647	-0.5794	0.665488
	Cr1l	21.8847	2.77947	0.665949
	4833439L19Rik	303.132	0.651476	0.665949
	Wdr53	400.51	-0.62478	0.665949
	Ppp1r11	14437.6	-0.343294	0.665949
	Slc28a1	41.9916	-1.57332	0.665949
	Tmprss12	769.344	-0.483047	0.667431
	Srbd1	51.4814	1.75567	0.667431
	Cutc	2083.23	-0.49702	0.667431
	Anapc2	460.102	0.584533	0.667431
	Pmf1	1966.47	-0.410629	0.667431
	Ubiad1	59.4638	-1.45783	0.667431
	Sin3a	497.755	0.695243	0.667917
	Fgf7	20.8701	-2.40675	0.668425
	Abce1	389.728	-0.672299	0.668425
	4921524L21Rik	775.27	-0.540053	0.669785
	Ints2	535.662	0.552433	0.670525
	Zfp85-rs1	100.323	-1.02205	0.670525
	Slc5a5	24.7697	2.01171	0.67198
	Thg1l	235.894	0.703649	0.673562
	Zfp326	503.046	0.529815	0.673562
	Lamb1	71.6462	-1.26261	0.675279
	Rtf1	516.806	0.531129	0.675279
	Supt20	5221.01	-0.340705	0.675279
	Cdk14	68.6107	-1.34959	0.675279
	Ankrd36	3612.89	-0.348503	0.676921
	Ints5	30.6015	2.03855	0.676921
	3110040N11Rik	870.015	-0.472757	0.676921
	Zfp143	894.917	0.451952	0.676921
	Ccdc70	45.7313	1.55841	0.679347
	Mipol1	301.417	-0.636671	0.67997
	Tmed7	1996.09	0.446624	0.68025
	Nlrp14	3600.47	-0.391958	0.68025
	AI597479	352.413	0.624186	0.680504
	Cnppd1	847.345	0.493329	0.680504
	Ptcd1	82.9461	-1.11544	0.680504
	Mrpl17	1827.3	-0.404577	0.680504
	Vwa9	1074.09	-0.427916	0.680504
	Timm17a	31551.7	-0.359098	0.680703
	Rnf103	478.692	0.582067	0.680703
	Mylk3	59.1193	-1.32201	0.680703
	Blmh	196.284	0.750178	0.680878
	Efcab5	2788.5	-0.456792	0.680878
	Spata31d1d	32.871	1.78317	0.680878
	4930434J06Rik	13.1502	3.07146	0.680878
	Nckap1	644.802	-0.645541	0.680878
	Etfdh	211.631	-0.739672	0.680878
	Clic4	930.409	-0.463951	0.680878
	Pcbp1	2583.8	0.360835	0.680878
	Prkaa1	565.669	-0.522124	0.68108
	AU018091	70.4897	1.18438	0.681284
	Hoxd8	695.392	0.488839	0.68335
	Dancr	71.4919	1.18165	0.683639
	Tuba3a	52090.2	-0.375003	0.684854
	Ccdc157	211.545	0.729318	0.685157
	Gtf2f1	1935.56	-0.376161	0.685157
	Cdc14a	35.5956	1.64942	0.685157
	Aga	533.565	-0.563071	0.685157
	AI429214	166.343	-0.918706	0.686549
	Baiap2	420.025	-0.584684	0.68655
	Srsf5	2890.2	0.357733	0.68655
	Selk	7785.07	0.350066	0.686834
	Gmpr2	551.995	-0.517411	0.68717
	Slirp	3763.86	-0.404313	0.6876
	Tmem170b	196.816	0.75426	0.6876
	B930003M22Rik	75.7202	1.13372	0.6876
	Znrd1as	10867.2	-0.340232	0.6876
	Supt5	747.056	-0.537354	0.6876
	Txndc9	6677.22	-0.338377	0.691796
	Agk	427.086	0.565883	0.691796
	Sptan1	1321.78	-0.429092	0.691848
	Mcfd2	1424.47	0.4016	0.693985
	Fzr1	420.709	-0.576884	0.698248
	E130317F20Rik	853.365	0.449855	0.698304
	Cox18	317.382	0.666481	0.698322
	Rnf113a2	630.156	-0.521921	0.698893
	Lgmn	294.138	-0.66053	0.698893
	Gar1	113.671	0.971872	0.698893
	Ccdc73	3935.68	-0.360452	0.699065
	Xbp1	1043.49	0.438357	0.699269
	Nxn	841.343	-0.453909	0.699269
	Pex12	201.004	-0.726628	0.699269
	Ccdc127	1561.93	-0.390579	0.699269
	Jmy	465.534	0.641963	0.699269
	Mapk1ip1l	330.619	-0.604286	0.699269
	Ttll1	1001.52	-0.424128	0.699269
	Smpd4	340.572	-0.640854	0.699269
	Snrpd1	3317.19	0.368637	0.699269
	Cdk2ap2	97.0136	1.35367	0.699269
	Cep55	1615.32	0.408951	0.699269
	Ergic3	5472.11	-0.345101	0.699269
	Dpm1	4875.44	0.335623	0.699269
	Zyg11b	243.987	0.740013	0.699269
	Atf7ip	363.674	-0.582263	0.699269
	Gm5334	15.9879	2.82913	0.699269
	Qrich2	1036.8	-0.503313	0.700629
	Dennd6a	273.182	0.691679	0.700629
	2700099C18Rik	1214.43	0.439276	0.700629
	Hsp90b1	9418.73	-0.332853	0.701842
	Zdhhc20	271.149	0.670851	0.703124
	Apc	265.147	0.65681	0.703364
	Susd5	205.43	0.806851	0.703364
	Sphkap	4049.62	-0.333706	0.704605
	Atp6v0e	1958.34	-0.371467	0.704605
	D330023K18Rik	529.64	0.518263	0.704605
	Izumo2	53.1282	1.49894	0.704605
	Smc3	265.855	0.763655	0.708079
	Ccnh	3933.94	-0.367637	0.708081
	Myo19	199.911	0.728204	0.708597
	Tfb1m	285.803	-0.65668	0.708597
	Haus1	18293.7	-0.328053	0.708597
	Reln	334.393	-0.620355	0.708597
	Zfp28	208.349	0.731347	0.711128
	Ube2t	22862.5	0.393667	0.711446
	Cox6b1	450.108	-0.589022	0.711446
	Nkapl	820.367	-0.573506	0.714223
	Kctd5	320.493	0.623079	0.716792
	Rnh1	60.3209	1.33639	0.717773
	BC004004	926.225	-0.436389	0.718819
	Spag6	13492.3	-0.316952	0.720478
	C030046E11Rik	75.4551	-1.18491	0.720478
	Eri3	2859.86	-0.384885	0.721242
	Anapc10	2444.95	0.379429	0.721242
	Mki67	991.511	-0.487888	0.723039
	Tuba3b	26281.2	-0.368899	0.724855
	Lipt1	734.984	-0.477768	0.72542
	Hmg20b	126.058	0.882434	0.727006
	Mat2b	1035.97	0.455527	0.727006
	AI450353	456.677	0.591776	0.727006
	Luc7l3	1446.48	0.484126	0.727006
	Eif5	14738.9	0.329545	0.727006
	Pbrm1	1962.05	0.439635	0.727006
	Rabl2	2303.66	0.379046	0.727006
	Spopl	430.317	-0.605614	0.727006
	Tmeff1	73.5283	-1.14146	0.727006
	Tardbp	4017.16	0.35536	0.727006
	Spata18	209.01	-0.774163	0.727006
	Ift122	1719.07	-0.386801	0.727006
	Vmn1r181	844.48	0.582523	0.727006
	Ccne1	14.0027	2.87872	0.727006
	2210018M11Rik	270.547	0.634615	0.727006
	Dopey1	520.865	0.512702	0.727006
	Wasl	314.984	0.671968	0.727063
	Slc30a9	623.7	0.480857	0.728278
	Chordc1	1104.02	0.405852	0.728441
	Nphp3	92.0691	1.12513	0.728441
	Hnrnpm	1734.38	0.382949	0.729281
	Tmem232	523.542	-0.564672	0.729281
	Spc25	3295.62	-0.42612	0.729281
	Aspm	553.98	-0.538138	0.729534
	Rem2	88.9394	1.01001	0.729534
	Dap	872.724	-0.43324	0.729534
	Tfcp2	215.988	0.694071	0.729534
	Trp63	248.024	-0.692795	0.729534
	Enpp5	31.1366	-1.67923	0.729534
	Lipo1	176.022	0.828474	0.729534
	Pigk	2808.72	-0.403802	0.729534
	Nrd1	2551.02	-0.347684	0.729534
	Zfp27	251.692	-0.717301	0.729534
	Vmn2r68	97.1659	1.22708	0.729534
	AI316807	130.844	0.905218	0.729534
	4930433N12Rik	1196.13	-0.432583	0.729534
	4931429I11Rik	437.771	-0.543893	0.729534
	2310039H08Rik	5705.56	0.317503	0.729581
	Slc16a9	278.371	-0.627856	0.730913
	P4hb	1034.65	-0.424048	0.730913
	Top2b	131.469	1.11643	0.730913
	Tm7sf2	50.8864	1.56843	0.730913
	Prdx2	1682.2	0.425009	0.731978
	Mapre1	3236.47	-0.377134	0.732582
	Ptrhd1	1900.07	0.382033	0.73274
	Tmem60	3712.68	-0.328001	0.73274
	Nup133	394.895	0.558825	0.73274
	Ubl7	8122.71	-0.374514	0.733129
	Zfp759	48.5841	-1.38644	0.738414
	Wdr43	245.764	-0.676923	0.739765
	Fbxl4	22.8211	2.40761	0.739765
	Syne2	245.924	-0.83427	0.740333
	Tnnc1	27.2399	1.8055	0.740333
	Ccnb1ip1	2806.28	0.395719	0.740333
	Dppa4	99.9038	1.0315	0.740333
	Kif20a	455.006	0.557057	0.740333
	Ube2u	2575.6	-0.369253	0.740333
	Dsel	77.7075	1.19963	0.742016
	1700034E13Rik	22.0822	2.26652	0.742016
	Gtf2b	3279.27	-0.394709	0.742016
	Rnf4	1636.25	0.368056	0.742016
	Frs3	186.242	0.723944	0.742815
	Cwf19l1	279.488	0.614615	0.742815
	Intu	187.021	-0.723119	0.742815
	Scarb1	67.6097	1.13407	0.742815
	A430033K04Rik	25.4289	2.0798	0.742815
	Cwc27	1836	-0.381492	0.747728
	9330182O14Rik	32.8324	-1.78345	0.747728
	Tymp	163.218	0.775432	0.747728
	Tmem175	2254.61	-0.374077	0.747728
	Snx10	269.458	-0.618948	0.747728
	Mettl9	166.112	0.828532	0.747728
	Grpel1	8237.79	-0.309254	0.749206
	Kcmf1	3107.34	-0.33383	0.751402
	Tub	78.589	1.09719	0.751402
	Hat1	2177.96	0.571088	0.751769
	Ufsp1	9.46288	3.35667	0.754154
	Nucks1	441.859	0.55479	0.75833
	Dcakd	173.828	-0.75858	0.759156
	Dnahc8	7743.5	-0.344926	0.759156
	Tmed5	945.197	0.411015	0.759156
	Cux1	726.631	-0.458371	0.760848
	Nat3	255.775	-0.770721	0.760848
	Mettl1	177.399	0.779665	0.761498
	Fam71d	30.7696	1.83192	0.761498
	Hypk	12690.5	-0.341908	0.761498
	4930402H24Rik	237.118	-0.731713	0.761498
	Smim12	512.662	0.493381	0.761498
	Klhl18	94.881	-1.03995	0.761498
	Deb1	858.76	-0.472116	0.761498
	Ngly1	1977.84	-0.361019	0.762409
	5430416N02Rik	99.1248	1.01345	0.762409
	Cops8	1358.5	0.479774	0.76278
	1700003P14Rik	78.8526	1.22031	0.76278
	Slc25a32	158.317	-0.84804	0.76278
	Bdnf	69.961	1.18187	0.76278
	Man2b2	266.954	-0.638013	0.76278
	Ndufs4	7835.2	-0.310976	0.763093
	Asap1	216.86	-0.684847	0.763093
	A730017C20Rik	15.8998	2.4999	0.763093
	Adrm1	2898.05	-0.391567	0.763093
	Atxn7l2	27.0456	1.7804	0.763093
	Ell2	350.838	0.760823	0.765861
	Ppp4r1l-ps	803.172	0.454995	0.765861
	Tmem214	660.427	-0.474496	0.76593
	Copb1	2117.36	0.358025	0.76593
	Nr2c1	156.316	-0.860034	0.767151
	Siva1	2074.83	-0.403028	0.767416
	Zfc3h1	778.221	0.506423	0.767779
	Osgepl1	4623.16	-0.353841	0.768267
	Zbtb6	180.769	0.7849	0.768267
	N4bp1	124.821	0.899554	0.768267
	Dnajb11	1922.96	-0.354831	0.768355
	4933411G06Rik	226.888	0.672393	0.769584
	Tagln2	12.0838	2.9346	0.770936
	Gsdma2	14.0348	-2.48317	0.770936
	BC052688	66.1089	-1.13019	0.770936
	Gm5141	105.783	-0.925099	0.770936
	Sucla2	39173.3	-0.290632	0.770936
	Sft2d1	3183.48	0.328206	0.770936
	Ino80c	2067.48	-0.351644	0.770936
	Arnt	105.176	0.905973	0.770936
	4930423M02Rik	185.96	-0.740017	0.770936
	Otud6b	167.563	0.749709	0.770936
	Gm3925	38153	-0.296197	0.770936
	Tmem41b	1513.85	-0.3699	0.77136
	4930455B14Rik	5766.6	-0.368496	0.772181
	Tyw5	1295.49	0.37727	0.774074
	Gnb1l	367.292	-0.537568	0.774715
	Mmadhc	4729.83	-0.335786	0.774715
	Vdac3	24302.2	-0.303172	0.774715
	Gnl3	3662.15	0.409837	0.775864
	Glud1	402.847	0.60149	0.775864
	Nufip2	6615.26	0.394635	0.776644
	Smek1	1102.43	0.477393	0.776644
	Rad54b	753.11	-0.470347	0.776644
	Ecsit	83.187	1.23161	0.776644
	Gm5918	14055.7	-0.305944	0.776644
	9530068E07Rik	383.936	0.597142	0.776788
	Taok1	8093.45	0.350958	0.776788
	Gm3696	40.6022	-1.41603	0.776788
	Dis3l2	55.722	1.25659	0.777511
	Lonp2	528.774	-0.542167	0.777511
	Abcb10	78.9209	1.02467	0.777511
	Atrip	223.421	-0.68519	0.777511
	Rfc4	6749.69	-0.31783	0.778432
	Nek2	2484.9	-0.3533	0.778524
	Mterfd3	93.5586	-1.04677	0.778524
	G3bp1	993.457	0.452131	0.778524
	Lsmd1	1484.3	-0.372987	0.778524
	Cerk	212.651	-0.695993	0.778524
	Btbd9	143.743	-0.948459	0.778524
	Gemin6	2450.12	-0.339565	0.778524
	Faah	379.803	-0.565252	0.778524
	Akr1c13	115.59	-0.88626	0.779268
	Gbf1	1234.97	-0.375106	0.779268
	Gfra1	24.7888	1.84299	0.77995
	Ankar	3437.05	-0.401612	0.780986
	Wdr74	1476.84	-0.380881	0.780986
	Casc4	1347.02	0.487319	0.780986
	Nrn1l	8.64133	-3.19322	0.780986
	Zfp708	32.548	-1.54461	0.781237
	Ing4	337.473	0.567184	0.781237
	Wdr82	163.484	0.812263	0.781237
	Zfp286	1471.09	-0.382111	0.781519
	Dph3	4276.12	-0.314391	0.781519
	Nfya	176.765	0.786968	0.781519
	Hiat1	3472.95	0.347346	0.781519
	Exosc5	12300.4	-0.322251	0.781519
	Prpf40a	1665.12	-0.392244	0.782795
	Elof1	31568.3	-0.29007	0.782795
	Kcnk10	86.4278	-1.00011	0.783106
	Zfp383	149.308	0.776835	0.783106
	2310009A05Rik	613.555	-0.490895	0.783106
	Chid1	413.489	-0.531696	0.783552
	Eif3c	4311.3	-0.3186	0.784052
	Pih1d3	1667.04	0.396927	0.785758
	Nusap1	5075.14	-0.351579	0.785758
	Rpia	95.8624	1.03614	0.785758
	Tmem5	619.585	0.463217	0.787224
	Fmnl3	55.061	1.32721	0.788653
	Mdm1	528.841	0.483088	0.789187
	Txndc8	56.0216	1.40268	0.789187
	3110002H16Rik	472.919	0.554285	0.78951
	Kif18a	906.864	-0.448007	0.791683
	Stip1	1728	-0.389714	0.79318
	Osbpl11	288.911	0.588394	0.793236
	Gfap	38.6644	-1.55867	0.793417
	Id4	855.937	0.465667	0.793417
	Pde10a	546.568	-0.520082	0.793417
	Gm4349	12.028	2.92979	0.793417
	Fpgt	361.815	-0.570459	0.793417
	Nsmce4a	275.712	-0.645421	0.793417
	Rilpl2	520.615	0.470858	0.793613
	Snrpc	4437.06	-0.308795	0.793641
	Rpn1	2293.75	-0.336985	0.793658
	Sdf4	2121.13	-0.352381	0.793801
	Hilpda	1123.16	0.414577	0.793801
	Ccdc113	10162.1	-0.320839	0.793801
	Naa50	2084.85	0.396422	0.794107
	4930481A15Rik	164.836	0.732466	0.794107
	Slc33a1	439.676	0.540941	0.794107
	Slamf1	29.6906	-2.04239	0.794701
	Fhl4	10719.7	-0.305404	0.794701
	Tmbim4	8917.15	-0.292073	0.794701
	Pnn	1947.68	0.382463	0.794701
	Mrps27	673.372	0.499502	0.794701
	Rabggtb	556.42	0.532434	0.794701
	Slc22a14	29.7845	1.70209	0.795525
	Ppp1r7	3791.93	-0.31733	0.796611
	Nup37	1927.49	-0.415409	0.796611
	Rnf187	1614.88	-0.367825	0.796611
	Hils1	160.122	0.895233	0.796611
	A930006K02Rik	287.681	0.599596	0.796611
	4831440E17Rik	81.775	0.987199	0.796611
	Ogfod1	98.8816	0.910706	0.796611
	Eprs	2805.99	-0.369599	0.798152
	Ppap2a	1371.42	-0.413998	0.798152
	Utp14b	30.5403	1.73627	0.800881
	Cdk2	2695.36	0.33501	0.800881
	4930504O13Rik	1146.55	-0.388535	0.800881
	Spem1	16.9434	2.40759	0.800881
	1700018A04Rik	459.625	-0.525475	0.800881
	Sgsm3	196.84	-0.665554	0.800881
	Mrps34	998.134	-0.405064	0.800881
	Rapgef1	370.051	-0.544598	0.800881
	Prss48	1493.16	-0.379472	0.800881
	Tex10	1869.01	-0.340166	0.800881
	Catsper4	17.1725	2.26016	0.800881
	4930511M11Rik	5061.74	-0.320418	0.800881
	Mblac1	209.631	0.766854	0.800881
	Snrnp27	11898.2	-0.290441	0.800881
	Zfp157	426.073	0.524905	0.801892
	Vps13a	1390.63	-0.468298	0.803066
	Glg1	329.786	0.568772	0.803066
	A330035P11Rik	52.3398	1.28587	0.8038
	Lss	58.7127	-1.19435	0.805373
	Peli1	205.028	0.838521	0.805373
	Ankra2	423.44	0.529099	0.805373
	Tspyl5	1818.86	0.409959	0.805373
	Tcte2	4231.02	-0.349243	0.805373
	Kif6	744.327	-0.423311	0.805373
	Arl5b	78.7785	-1.04399	0.805373
	Eif2s2	26901.4	-0.319448	0.805373
	Wdr63	743.392	-0.449958	0.805373
	1700012P22Rik	304.896	-0.703678	0.805373
	Ccdc146	844.483	-0.410908	0.805373
	Sart3	249.665	0.691967	0.805373
	Zdhhc4	1889.04	0.377909	0.805373
	Mkrn1	5961.79	-0.294468	0.805373
	Zfp446	75.3635	-1.01392	0.805373
	B9d2	353.032	-0.541396	0.805373
	1810026B05Rik	6110.22	-0.314551	0.805373
	Pcf11	1677.69	-0.399581	0.805373
	Zfp629	76.7521	1.0053	0.805373
	Fam32a	859.054	0.396624	0.805373
	Ublcp1	1917.36	0.351722	0.806918
	Fbxo45	141.963	-0.785211	0.806918
	Mnf1	12777.7	-0.281344	0.806918
	Gm20199	48.2736	1.37173	0.806918
	Zbtb11	1478.29	0.377565	0.807818
	Acsf3	48.3184	-1.36589	0.807818
	Ggnbp2	11257.3	-0.310785	0.809433
	Taf7	2449.64	0.339256	0.809433
	Gm6639	704.064	-0.521031	0.809433
	Wdr47	292.505	-0.561021	0.809433
	C1galt1	106.693	-0.992548	0.809433
	Clasp1	397.304	-0.620043	0.809615
	Zmpste24	272.876	-0.598284	0.809615
	1110004F10Rik	12996.7	0.299899	0.809615
	Golph3l	360.021	0.533315	0.809943
	Ppp3r2	7375.83	-0.314812	0.811756
	Polr3gl	346.915	-0.533188	0.812211
	Abhd5	1249.01	-0.394692	0.812211
	Cep110	1912.33	-0.382431	0.818796
	Ccdc12	3736.87	-0.313212	0.818796
	Tgif1	3962.62	-0.314683	0.818939
	Rabgap1l	1091.63	-0.385275	0.820997
	Gabpa	406.4	0.559522	0.820997
	Rtn3	1678.12	-0.347119	0.820997
	Zbtb26	189.283	0.860147	0.820997
	Zik1	392.002	-0.5786	0.820997
	Ntm	58.818	1.13694	0.820997
	Mrps30	2477.52	-0.414148	0.821319
	Gsk3b	6522.05	0.398767	0.821319
	4921507P07Rik	78.905	1.06067	0.821319
	Ribc2	1584.71	-0.408511	0.823921
	Gls	726.767	0.522551	0.824611
	1700052K11Rik	155.889	-0.775918	0.824611
	Pnp	191.644	0.725882	0.824611
	Bin2	337.545	0.554325	0.824611
	Yipf5	2944.6	-0.329113	0.824611
	Tbc1d12	1016.33	0.45456	0.824611
	Zfyve20	69.1314	1.05703	0.824611
	Rnps1	1799	0.397239	0.824653
	Gm766	35.3157	1.507	0.824674
	Papolg	1558.93	-0.398901	0.825321
	Ubfd1	231.916	0.634172	0.827311
	Slc1a4	136.868	-0.888061	0.827713
	Usp5	642.751	0.426309	0.827713
	Stx16	227.368	0.647649	0.827976
	Rb1cc1	7737.85	-0.302966	0.828128
	Usp34	1686.11	-0.36498	0.828185
	Rmdn3	241.648	-0.599498	0.828185
	Als2cr12	4803.84	-0.332764	0.828491
	Map3k1	259.255	-0.738385	0.828491
	Tapbp	2652.53	0.340458	0.828491
	Tm2d1	2621.62	0.32924	0.828491
	Ndufa11	4376.06	-0.308124	0.829188
	4930444F02Rik	1032.98	-0.378535	0.830058
	Trappc11	430.523	0.551943	0.830058
	Dolk	47.4491	1.32927	0.830788
	Col20a1	37.5823	1.61562	0.830788
	Zbtb8os	1843.47	-0.333104	0.830788
	Rnf40	671.679	-0.475598	0.830788
	Dnaja4	215.056	0.657979	0.830788
	Aste1	424.039	-0.49106	0.830788
	Eif3m	5720.51	-0.288116	0.83141
	Top1	2767.76	-0.320839	0.832097
	Arl16	348.414	0.520249	0.834126
	Lmf1	342.665	-0.624534	0.834478
	Mospd4	861.199	-0.446213	0.834478
	Slmo1	251.494	0.596614	0.834478
	Stim2	93.7456	0.958953	0.834478
	Rev3l	565.887	-0.509149	0.835027
	Akr1e1	11478.2	-0.280254	0.835085
	BC048403	112.458	-0.878164	0.836679
	Dnajc1	303.65	0.553471	0.836679
	AI507597	40.0393	1.66427	0.836679
	1700067K01Rik	8.75353	3.23776	0.837958
	Sohlh2	113.386	0.860094	0.83841
	Mier1	1329.68	0.417717	0.838451
	Mmachc	868.682	-0.396955	0.838451
	Tes	270.998	0.650145	0.839345
	Acot8	50.9271	1.2261	0.840825
	Rpa2	1306.2	0.390185	0.840825
	Actg2	32.2162	1.4874	0.840825
	Gm15706	32.3463	-1.62356	0.840825
	Rsph6a	580.477	-0.463709	0.840825
	Zfp280b	84.261	1.09832	0.842172
	Cpsf6	817.547	0.415431	0.842172
	Hspa2	35697.5	-0.338018	0.842172
	Med27	471.001	-0.487077	0.842172
	Ccna2	31.3717	1.77341	0.842172
	Casp6	159.182	0.719889	0.842172
	Prmt7	2430.28	-0.35028	0.842172
	Eif4e2	1836.94	-0.332654	0.842209
	Dnajc5b	228.334	0.896191	0.842209
	1700125G22Rik	58.5011	1.16162	0.842209
	Cenpa	70.602	1.10088	0.842209
	Repin1	147.786	0.762301	0.842209
	Atg9a	339.398	-0.543683	0.846263
	Mapkapk2	76.8657	1.00516	0.846374
	Lyrm5	1817.27	-0.360322	0.846768
	Rap1b	516.122	-0.457892	0.847518
	Bzw1	1814.06	0.415305	0.847619
	Gm16432	257.417	-0.618841	0.847619
	Cd320	5241.98	-0.349051	0.847619
	Dnaic1	2854.74	-0.344005	0.847619
	Rnf20	1034.21	0.379689	0.847619
	Eif2c1	96.1328	1.06284	0.847619
	Ace	63.3371	1.28147	0.848634
	Dram2	167.95	-0.67935	0.848634
	Supt16	1166.53	-0.406089	0.848761
	Manea	419.831	0.578266	0.848761
	Mto1	380.745	-0.505081	0.848761
	1110035M17Rik	29.3133	-1.53542	0.848934
	Asxl2	772.437	-0.424671	0.848934
	Mrpl48	4960.48	-0.286339	0.848934
	Cep57	2137.72	-0.346686	0.848934
	Tspan3	2073.71	0.3194	0.848934
	Tmem42	321.37	-0.670271	0.848934
	Mtrf1	263.692	-0.601416	0.851175
	Rbp4	17.5962	2.23174	0.851175
	Wwc2	471.444	-0.454606	0.851175
	Ndufa10	1101.84	-0.395445	0.852059
	Commd8	1009.65	-0.365811	0.852059
	Mcmbp	791.284	0.508923	0.852059
	Zfyve21	195.144	0.940436	0.852699
	D15Ertd621e	275.172	0.72621	0.852699
	Fkbpl	772.387	-0.416688	0.852699
	Rnf125	27.6029	-2.11642	0.852699
	Hax1	3321.66	-0.322209	0.852699
	Ints12	643.736	-0.412175	0.852699
	Zfp691	1067.11	-0.439705	0.852699
	Tenm3	175.474	0.665089	0.852699
	Scel	50.8098	-1.6267	0.85628
	Mdh1b	4413.26	-0.294715	0.856294
	Maats1	433.968	-0.562089	0.856294
	Postn	163.773	-0.864915	0.856294
	Cnpy2	531.04	-0.50111	0.857129
	Necap2	642.065	0.417079	0.857728
	Nudt7	20.5674	-1.77413	0.85833
	F11r	74.601	0.966651	0.858675
	Fam193b	152.453	0.708239	0.858675
	4930426L09Rik	26.9449	1.60866	0.858675
	Ccdc173	3009.1	-0.331501	0.858675
	Neu3	39.9045	1.32322	0.858675
	Nps	49.3759	1.24971	0.858675
	Lonp1	125.003	0.810361	0.859022
	Ccdc148	147.39	-0.721775	0.859022
	2810004N23Rik	297.413	-0.5445	0.859022
	Nme8	181.214	-0.653575	0.859447
	Prim2	1160.1	-0.374455	0.860732
	Cab39	1619.72	0.384051	0.860732
	Pcbp3	1094.61	-0.385016	0.860824
	Slco1a6	39.1438	-1.40918	0.86083
	Gm4925	78.5555	0.951003	0.861545
	Gsg2	2501.01	-0.381301	0.86161
	Insl6	7475.8	-0.290146	0.86161
	Hyal2	37.6623	1.33011	0.86161
	Smndc1	1883.32	0.341987	0.861833
	Tex15	86.736	-0.915712	0.862399
	Arfgef1	1193.56	0.388934	0.862767
	Lman2l	397.136	-0.483323	0.862767
	Satb2	75.769	1.06387	0.862767
	Ttc1	9294.16	-0.290607	0.862767
	Wsb1	508.798	0.441196	0.862767
	Prpf4b	583.321	0.43272	0.862767
	Nol8	8874.53	-0.27064	0.862767
	Trim23	1865.1	0.351616	0.862767
	Phf5a	1622.36	-0.337256	0.862767
	Gtf2e1	725.793	0.453698	0.862767
	Zfp944	580.752	0.470379	0.862767
	Kctd1	188.884	-0.635351	0.862767
	Mynn	1068.14	-0.359376	0.862767
	1700018B24Rik	9150.69	-0.273165	0.862767
	Spag8	305.037	-0.646562	0.862767
	Rlf	237.618	0.648297	0.862767
	Cnot4	1815.27	-0.321726	0.862767
	Tpk1	24.1767	1.69406	0.862767
	Ctbp2	378.919	-0.560893	0.862767
	Rbmxl1	271.321	0.550636	0.862767
	Nicn1	1005.54	-0.368954	0.862767
	Morn5	15454.9	-0.271529	0.863626
	Slc7a1	227.65	0.593889	0.863626
	Ccdc40	937.549	-0.383714	0.863959
	Baz1b	154.88	0.721385	0.863959
	Pom121l2	788.216	-0.470539	0.86525
	Dupd1	20.8333	-2.15313	0.86525
	Cacnb4	1451.76	0.343401	0.86525
	Ccndbp1	251.177	0.575496	0.86525
	Mapk1	197.9	0.643417	0.865331
	Hars	655.89	-0.413947	0.865331
	Sec16a	635.051	0.463363	0.865331
	Gtdc1	555.46	-0.433439	0.865331
	Mrto4	5124.65	0.308658	0.865331
	2810025M15Rik	8660.71	-0.283274	0.867958
	Larp4	1973.71	0.338118	0.867958
	Hook1	945.353	0.389403	0.867958
	Cog4	1882.02	-0.312782	0.867958
	Lypla1	1752.41	-0.32505	0.869259
	Fbxo36	14037.6	-0.263551	0.869299
	Timm13	3981.66	-0.292701	0.870501
	Scpep1	373.503	-0.496597	0.870501
	Iars	1534.85	-0.342029	0.870501
	1700047G03Rik	230.845	-0.646065	0.870501
	Plekha5	904.292	0.373841	0.870501
	Pcsk7	291.473	0.577985	0.870501
	Naa40	426.215	0.547728	0.870609
	Esf1	1362.26	0.389741	0.870609
	Zfp281	1266.33	0.367101	0.870825
	Msl1	1055.2	0.365183	0.870825
	Ctla2a	18.2303	7.41745	0.871541
	Fancc	184.424	-0.629699	0.871541
	Armc12	86.739	1.1764	0.871541
	Wdr5	343.144	0.642616	0.871541
	Fam174b	287.597	-0.53584	0.871541
	Catsper3	49.8123	1.29975	0.872601
	Actb	7928.36	-0.364298	0.872601
	Shprh	203.768	0.623274	0.875406
	Alx1	1165.33	-0.344221	0.875406
	Nsmce2	12272.3	-0.268134	0.875406
	Syvn1	132.56	0.726497	0.875406
	Mrgbp	995.101	0.354565	0.875406
	Pmp2	167.004	0.667811	0.875406
	Rsrc1	2886.53	-0.314386	0.875406
	Ssr2	3127.39	-0.34406	0.875406
	Zscan20	57.7698	1.14397	0.875406
	Shroom3	141.379	-0.711221	0.875406
	Cox19	1809.31	-0.313853	0.875406
	Pms2	98.1453	0.911837	0.875406
	Clcn4-2	1404.55	0.37136	0.875406
	Psmc5	8741.37	-0.273432	0.877116
	Rnase10	108.39	-0.848558	0.877116
	Cyb5	623.916	0.410482	0.879105
	Lrriq4	60.923	1.04968	0.879105
	Wwp1	184.693	-0.651976	0.879105
	Rad18	2928.38	-0.292075	0.879105
	Rpp30	13121	-0.261911	0.879131
	Csf2ra	19.7413	2.01478	0.879131
	Acadm	726.16	0.454841	0.879131
	Kif2c	836.277	0.412123	0.879131
	Cd52	10.5723	-2.53941	0.879131
	Bod1l	822.248	-0.421837	0.879131
	Rabgef1	153.755	0.735558	0.879131
	Zfp788	256.618	-0.609193	0.879131
	Orai3	38.1033	1.39631	0.879131
	9130023H24Rik	727.762	0.480567	0.879131
	Bag3	51.7922	-1.18951	0.879131
	Lrrc49	618.213	-0.401642	0.879131
	March10	2299.82	-0.307534	0.879908
	1700067G17Rik	3107.92	-0.322362	0.880662
	Dars2	165.27	0.665254	0.880662
	1700112H15Rik	37.0967	1.42807	0.880662
	Clk4	3566.17	0.310325	0.880662
	Dhrs7b	925.58	-0.406552	0.880662
	Slc25a21	1037.37	0.386759	0.880662
	Cdkl1	765.064	-0.411479	0.880662
	Btbd6	25.9651	-1.85582	0.880662
	Mterfd1	3454.56	-0.31967	0.880662
	Cct5	10344.5	-0.2748	0.880662
	Aaas	224.933	0.647388	0.880662
	Prm3	117.266	0.972966	0.880662
	Sod1	1430.45	0.359126	0.880662
	Tcp10a	5230.75	-0.289548	0.880662
	Ppp1r32	187.449	-0.632108	0.880662
	Bbs5	1013.62	0.358124	0.880662
	Cstf3	1931.71	0.330028	0.880662
	Jmjd7	45.8793	-1.18185	0.880662
	Asxl1	447.743	-0.516455	0.880662
	Aurka	2856.23	-0.308408	0.880662
	Spata16	11730.3	-0.268766	0.880662
	Clta	332.884	0.507487	0.880662
	Tle1	274.987	0.534807	0.880662
	Nupl2	246.754	-0.571401	0.880662
	Mad1l1	481.191	-0.471275	0.880662
	Setmar	21.1142	2.12964	0.880662
	Akap3	103.906	-1.1104	0.880662
	1700028J19Rik	9340.1	-0.358795	0.880662
	4933440M02Rik	2005.94	-0.384648	0.880662
	4933434I20Rik	4548.46	-0.276746	0.880662
	Tmed1	112.076	0.788065	0.880662
	Naa20	5304.84	0.30319	0.880966
	Rsph1	56658	-0.266255	0.881105
	Napb	68.9496	1.14263	0.881105
	Socs4	66.5764	-1.02674	0.881837
	Med15	383.853	0.469877	0.882572
	Spred1	37.3346	1.43718	0.882572
	Sav1	1572.02	0.376334	0.883158
	Prpf6	294.331	-0.514547	0.883158
	Ccdc144b	540.523	0.451933	0.883158
	Mtfr1l	5906.58	-0.345416	0.884043
	2410004N09Rik	230.543	0.572306	0.885379
	Efha1	284.217	-0.521005	0.887124
	Ikbip	71.3319	0.961915	0.88818
	Ccdc38	3565.37	-0.356419	0.88818
	Tob2	421.572	0.465345	0.88818
	Atf7ip2	3113.79	-0.28599	0.88818
	Aif1	42.2114	1.43893	0.88818
	B230118H07Rik	10849.4	-0.277328	0.88818
	5430417L22Rik	4985.61	0.313788	0.88818
	Focad	73.3352	-1.02591	0.88818
	Farsa	338.923	0.52184	0.88818
	Lrrc36	456.395	-0.450056	0.88818
	Wwox	896.702	-0.372367	0.88818
	Lca5	498.796	-0.449099	0.88818
	Zmynd10	4528.57	-0.297674	0.88818
	Mpp5	1226.04	0.377656	0.888623
	Abcg8	73.585	-0.941092	0.888775
	Cdrt4	74.6958	1.15216	0.888806
	Sqle	1451.66	-0.331342	0.888806
	Zfp932	154.923	-0.81685	0.888806
	Traip	286.407	0.519838	0.888806
	Zmat5	1563.57	-0.346144	0.88894
	Espl1	135.733	-0.700297	0.88894
	Rps6	9155.48	-0.289806	0.88894
	Naga	44.8159	1.33511	0.889587
	Pomc	5742.11	0.26983	0.889729
	Fnbp4	739.341	0.40483	0.889729
	Wwp2	110.123	0.904948	0.889729
	Crtam	290.348	-0.585942	0.889928
	4930579G24Rik	2611.29	0.317805	0.890795
	Zbtb8a	906.099	0.423265	0.891083
	Stk25	2759.99	-0.289842	0.891121
	Atp6v1d	9021.77	-0.297438	0.891121
	Zfp94	155.349	-0.682415	0.891121
	Cyth1	273.844	0.522567	0.892183
	Ppp1r26	136.542	0.791251	0.892183
	Skil	4237.22	0.393378	0.892183
	Parpbp	346.479	-0.478317	0.892531
	Chmp7	224.333	0.595492	0.892757
	Fam229a	74.6603	0.994289	0.892757
	Fam154b	688.306	-0.392293	0.892757
	Ccdc151	482.629	-0.436494	0.892757
	Mvk	53.6762	1.13775	0.892963
	Tmem237	1146.88	0.360007	0.893471
	Lin9	1628.29	0.363606	0.893471
	Tnfaip1	431.409	-0.451348	0.893471
	Nme1	5032.21	-0.30231	0.893471
	Pecam1	30.8746	1.40235	0.893471
	Cdkn3	5776.69	-0.293072	0.893471
	Ms4a13	7946.98	-0.261956	0.893471
	Fxn	696.117	-0.477758	0.893471
	Strip1	301.015	0.504137	0.893471
	Ccdc171	632.116	-0.399224	0.893471
	Galntl5	150.6	0.93959	0.893471
	9030624J02Rik	453.57	-0.498012	0.893471
	Cdhr5	20.8727	1.70808	0.893471
	Mthfs	595.772	-0.485784	0.893471
	1700022I11Rik	108.758	-0.914834	0.894401
	Mkl2	488.544	0.432063	0.895435
	Rpgrip1	1415.11	-0.33953	0.896028
	Taf2	2627.69	0.303683	0.896028
	Cbwd1	2337.01	-0.304967	0.896028
	Atrn	276.999	0.553863	0.896028
	Mlf1	18954	-0.259745	0.896028
	4921511H03Rik	733.03	-0.520553	0.896028
	Idua	26.37	1.61618	0.896028
	Coq5	900.125	-0.369922	0.896028
	Wee1	370.162	0.504999	0.896028
	Terf2	330.696	0.490188	0.896028
	Msantd2	447.602	0.466783	0.896028
	Fbxw18	37.7842	-1.35067	0.896028
	Tmem67	1403.71	0.341654	0.896935
	Ccdc6	224.713	0.771589	0.898317
	Flii	273.962	0.538827	0.898317
	Sema5b	140.291	-0.701026	0.898564
	Dpysl3	23.3085	2.05073	0.898626
	Fubp1	321.552	0.587263	0.898809
	Srpr	289.499	0.542482	0.898809
	Itm2b	4215.65	-0.277286	0.899095
	Acsl5	274.758	-0.527962	0.899095
	Rtfdc1	469.319	-0.427206	0.899095
	Prkci	82.3581	0.864015	0.899095
	Sf1	707.124	0.372935	0.899413
	Samd8	415.883	0.483159	0.899754
	Cdv3	412.812	0.514346	0.899754
	Dnajc17	443.469	-0.444378	0.900161
	Cage1	2232.45	-0.32796	0.900528
	Hdac2	443.518	0.508882	0.902095
	2010015L04Rik	636.915	-0.413636	0.902095
	Pfdn1	14860.9	-0.257487	0.902501
	Aftph	1962.88	0.33301	0.903301
	2810021J22Rik	318.235	-0.532788	0.903301
	Nmt1	1128.11	-0.379529	0.903301
	Hist1h4h	39.527	-1.25041	0.903301
	Plk2	184.043	0.677476	0.903301
	1500032L24Rik	2175.32	-0.302811	0.903301
	Fam210a	201.048	0.688933	0.903301
	Hltf	132.852	0.718639	0.903301
	Bola1	1046.69	-0.443899	0.903515
	Nudt14	266.087	-0.567536	0.90514
	Ccdc126	87.9687	0.875182	0.90514
	Med13	464.154	0.553713	0.905934
	Stk11ip	66.1506	0.999613	0.905953
	Rab3gap2	379.971	-0.486317	0.905953
	Mtfr2	82.9346	-0.870586	0.905953
	Arhgef25	78.3261	0.928527	0.905953
	Mrps24	1169.22	-0.438553	0.905953
	Fam114a2	1167.21	-0.367339	0.905953
	Map2k3	428.83	-0.438462	0.905953
	Mis12	232.672	0.566419	0.905953
	Krt10	1071.56	-0.340473	0.905953
	Kidins220	285.343	-0.539307	0.905953
	L2hgdh	369.081	0.466803	0.905953
	Pxdc1	27.2356	-1.44356	0.905953
	Dbn1	99.3117	-0.791968	0.905953
	Mrpl36	2621.92	-0.30297	0.905953
	A630023A22Rik	87.3815	0.849474	0.905953
	Trim35	549.89	0.432275	0.905953
	4930548J01Rik	10.7168	2.39115	0.905953
	Acat2	247.631	-0.534708	0.905953
	Thoc6	442.057	-0.460837	0.905953
	Nubp2	6217.41	-0.283624	0.905953
	Mdc1	587.349	0.420072	0.905953
	Bambi	373.174	-0.483729	0.905953
	Rbfa	120.398	-0.728174	0.905953
	2810403A07Rik	299.777	0.505281	0.905953
	Rab42	165.218	-0.652368	0.905953
	Usp48	154.858	-0.738514	0.905953
	Hmx1	128.998	0.733223	0.905953
	Fam175a	3443.12	0.280614	0.905953
	Setd1b	993.677	0.359251	0.905953
	Emc10	112.785	0.844036	0.905953
	4930583K01Rik	7.98015	2.97406	0.905953
	Cuzd1	18.3356	-1.78644	0.905953
	Lig4	290.391	0.516779	0.905953
	Cul4a	1863.06	0.296928	0.905953
	Cnot7	5758.66	0.262352	0.905953
	Sf3b3	619.559	0.432582	0.905953
	Wdr61	3664.42	0.289943	0.905953
	Irak1bp1	3235.34	-0.286134	0.905953
	Ibtk	573.105	0.397681	0.905953
	Tmem115	236.961	0.550389	0.905953
	Ccdc88a	3088.86	-0.281729	0.905994
	Dars	8814.22	-0.268988	0.906846
	Tdrd5	1515.55	0.319327	0.906846
	Lpgat1	1873.8	-0.300592	0.906846
	1700113H08Rik	61.8426	1.00744	0.906846
	Cnot2	2059.03	-0.326411	0.906846
	Eef1e1	3245.69	0.281791	0.906846
	Ints6	2431.83	0.287899	0.906846
	Gypc	109.873	-0.764814	0.906846
	Nxf1	2933.49	-0.288582	0.906846
	Ncaph	348.438	0.49537	0.906846
	Pced1a	92.4559	-0.8814	0.906846
	Polr3k	2222.47	-0.309502	0.906846
	Zbbx	3651.7	-0.305752	0.906846
	2410004B18Rik	236.255	0.553298	0.906846
	Pomgnt1	692.079	-0.371067	0.906846
	Snhg12	509.105	0.435177	0.906846
	B3galt6	51.1435	1.19716	0.906846
	Slc4a2	47.7069	1.35091	0.906846
	Lyar	25054	-0.267379	0.906846
	Zfand2a	62.2194	1.0216	0.906846
	1700123L14Rik	1158.03	-0.373098	0.906846
	Caprin2	114.186	-0.7363	0.906846
	Ap2s1	3122.82	-0.282457	0.906846
	Klk1b8	37.7248	1.37835	0.906846
	Idh3a	3829.01	-0.332414	0.906846
	Atp2c1	283.232	0.550659	0.906846
	Tgfbr1	821.16	0.416606	0.906906
	9430060I03Rik	116.57	0.777717	0.907039
	Cox16	2357.04	-0.290129	0.907039
	1700017D01Rik	5828.1	-0.286795	0.907039
	Pgm2	76.7829	-1.14956	0.907039
	Fam53a	155.662	0.69179	0.907039
	Abcc12	953.95	-0.398257	0.907039
	Galk1	123.242	-0.753451	0.907385
	Alkbh7	2440.81	-0.313094	0.907385
	Timm10	665.464	0.383364	0.907385
	Usp42	1514.49	0.304513	0.907385
	Kdm5a	1547.26	0.37025	0.907385
	Fbxo8	617.049	0.482437	0.907385
	4922501C03Rik	846.679	-0.35359	0.907385
	Ano10	848.687	-0.354402	0.907385
	Per1	78.6608	-0.899345	0.908624
	Hsfy2	45.1268	1.38067	0.908807
	Lhx9	103.68	-0.762482	0.908807
	Zfp938	708.48	-0.365124	0.908807
	Pex13	3676.48	-0.265196	0.908807
	Ppp1r36	9772.67	0.272473	0.908807
	Rnf144b	130.009	0.738519	0.908807
	Ttc38	213.279	-0.610936	0.908807
	Foxn2	253.869	0.630839	0.908807
	Jakmip2	39.9952	1.19188	0.908807
	Ccdc112	554.715	0.417163	0.908807
	Set	4589.35	0.321986	0.908807
	Ambra1	157.501	0.661172	0.908807
	Cdan1	800.258	0.360077	0.908807
	Rap1a	359.984	0.455817	0.908807
	Gpsm2	340.564	-0.535874	0.908807
	Tmem165	261.985	0.524731	0.908807
	Rad52	472.606	0.461623	0.908807
	Pex5	355.691	0.45584	0.908807
	Grcc10	681.305	0.425282	0.908807
	Lyrm1	2112.44	-0.338484	0.908807
	Zfp553	20.7685	1.85393	0.908807
	6820431F20Rik	79.5417	0.856246	0.908807
	Dixdc1	541.169	-0.393274	0.908807
	Sgol2	1858.02	-0.295623	0.909751
	Tsfm	120.97	-0.902981	0.909751
	Ebpl	113.465	0.79632	0.909751
	Ltn1	627.464	-0.393463	0.909751
	Wash	235.187	-0.537888	0.909751
	2700062C07Rik	2456.69	-0.279567	0.909751
	Sgms1	732.654	-0.373209	0.909751
	Scnm1	3275.69	-0.270162	0.909751
	Zmynd12	139.477	0.758468	0.909751
	Lck	268.585	-0.607411	0.909751
	Zcchc4	30.0687	1.40324	0.909751
	Carm1	45.0632	1.12275	0.909751
	Phc3	237.188	0.551202	0.909816
	Fabp3	13.369	2.08406	0.909816
	Znrd1	1190.54	-0.351305	0.910353
	Tmx4	495.36	0.407611	0.910486
	Dpm3	1405.61	0.315355	0.910486
	Gm9731	126.206	0.722744	0.910486
	Ripk3	89.145	0.833147	0.910617
	Pdcd7	842.009	0.417945	0.911071
	Gabarap	10165.6	-0.24525	0.911327
	Klhdc10	183.368	-0.592397	0.911824
	Eif1	19427.8	-0.249599	0.912244
	Catsperb	2070.44	-0.311242	0.912244
	Brd1	1290.46	0.33927	0.912564
	Efcab2	5304.83	-0.277246	0.913095
	Sdccag3	1025.13	0.344627	0.913095
	Ttf2	223.382	0.544327	0.913095
	Sept7	6827.07	0.268631	0.913095
	Tm9sf2	1179.76	0.326944	0.91409
	Scly	96.6328	0.771922	0.914213
	Tex14	461.238	0.422581	0.914213
	Ints9	317.158	-0.50033	0.914213
	Ccdc65	2131.02	-0.306916	0.914213
	Magoh	670.753	0.381494	0.914213
	Trnt1	2275.02	-0.278321	0.914213
	4933402J07Rik	20.327	1.94214	0.914213
	Blcap	166.633	-0.657835	0.915654
	Crat	2524.78	-0.282552	0.915908
	1700025C18Rik	10.3788	2.31368	0.915908
	4933421I07Rik	246.252	0.588662	0.915908
	Kcnk2	73.1319	1.08247	0.916665
	Rnf130	54.0631	1.12561	0.916665
	Ripk1	94.6942	-0.781013	0.916665
	Depdc1b	22.7754	-1.53274	0.916665
	Ttc9c	199.776	0.59926	0.916665
	1810009A15Rik	6692.97	-0.253082	0.916665
	Thnsl1	492.495	0.416722	0.916665
	Pdk1	65.3258	1.09383	0.916665
	Psma7	1312.45	-0.386023	0.916665
	Sfrp2	55.4204	1.02011	0.916665
	Lyrm2	1882.92	-0.295028	0.916665
	Tmem38b	1085.6	0.351155	0.916665
	Dnajc25	191.909	0.707344	0.916665
	Mef2a	143.086	0.724625	0.916665
	Tmem126b	1222.5	-0.432946	0.916665
	Cog8	280.11	-0.515548	0.916665
	Dbndd1	141.166	-0.703791	0.916665
	Pld6	2172.66	-0.326259	0.917357
	Gpat2	402.111	0.442985	0.917357
	Tmub2	196.738	0.653053	0.918931
	Slc38a4	208.129	0.60158	0.919045
	Inpp5b	193.763	0.599537	0.919045
	Sun3	1469.71	-0.321845	0.91945
	Clptm1	171.848	-0.700039	0.91945
	Klk1b3	18.3212	-1.9288	0.91945
	Srp68	1955.13	-0.310735	0.919641
	Ruvbl1	2017.06	0.310922	0.919641
	Abca15	815.759	-0.396334	0.919641
	Trim37	12787.2	-0.254502	0.919887
	Zfp455	33.7827	-1.3871	0.919887
	Prr13	44.8182	1.17864	0.919887
	Aym1	86.7734	-0.801491	0.919887
	Wrnip1	40.7864	1.25059	0.920354
	Mmel1	85.2521	0.900739	0.921251
	Nmbr	334.966	0.459325	0.922628
	1700034J05Rik	293.641	-0.478486	0.922628
	4930452G13Rik	835.732	-0.373179	0.9241
	Ndufb4	6205.68	-0.256446	0.9241
	Dcps	412.873	-0.480037	0.9241
	Cecr2	646.603	0.472012	0.92432
	Cdk5rap3	1376.7	-0.333059	0.9255
	4833417C18Rik	338.388	0.464194	0.926612
	Prmt5	1380.27	-0.314967	0.926985
	Ccdc28b	17.7551	1.73286	0.926985
	Ccnyl1	887.494	0.347577	0.92739
	Exoc7	867.216	-0.39262	0.92739
	Gkap1	19981.4	-0.249648	0.92739
	Ptcd2	919.452	-0.426717	0.92739
	Emc2	8301.78	-0.255348	0.92739
	4931408D14Rik	395.441	-0.527043	0.92739
	Penk	187.876	-0.574621	0.92739
	Aimp2	438.979	-0.499497	0.92739
	Zfp688	607.903	-0.434649	0.92739
	Gnb5	41.676	1.16008	0.92739
	Uqcrc1	22449.1	-0.269417	0.92739
	Slc7a6	983.55	-0.368362	0.927449
	Sat2	212.382	0.566867	0.927864
	Phf13	889.158	0.347155	0.927864
	Rabif	897.007	-0.342167	0.928685
	Bcl11a	157.699	-0.612235	0.928685
	Dhx34	122.531	-0.678103	0.928685
	Ccdc83	1740.01	-0.360072	0.928685
	Mfsd6	107.321	-0.746671	0.929828
	Kif14	312.577	-0.544141	0.929828
	Hnrnpc	2581.11	0.320289	0.929828
	Asb8	452.692	-0.475973	0.929828
	Urm1	129.52	0.790094	0.929828
	Msantd3	105.48	0.825701	0.929828
	Rpl22	766.228	0.382726	0.929828
	Ttc34	115.391	-0.871415	0.929828
	Mob1a	57.6801	1.03943	0.929828
	Lsm4	12164.2	-0.256653	0.929875
	Zfp346	455.408	0.434147	0.93
	Map7	405.47	0.446651	0.931028
	Anapc11	6372.11	-0.267175	0.931028
	Oxa1l	254.428	-0.520595	0.931028
	4932414N04Rik	897.756	-0.41772	0.931028
	9430008C03Rik	191.857	0.576404	0.931028
	Srd5a3	78.0252	-0.867782	0.931028
	1700028I16Rik	901.166	-0.431182	0.932009
	Asns	21.9098	-1.54379	0.932009
	2610044O15Rik8	13.3509	2.05147	0.932009
	Rad54l	256.261	-0.586763	0.932755
	Iqcd	172.664	-0.602219	0.932755
	2410066E13Rik	24.7867	-1.61171	0.934002
	Cox5b	7804.24	-0.256137	0.934946
	Phactr2	89.7669	-0.956126	0.934946
	Zufsp	2498.04	0.291702	0.934946
	Cep128	3787.18	-0.281913	0.934946
	Rgs22	867.171	-0.399146	0.934946
	Mxi1	336.58	-0.499291	0.934946
	Prkrip1	1150.86	-0.337833	0.934946
	Tubgcp3	102.758	0.811782	0.934946
	Parp6	952.874	0.325666	0.934946
	Naa16	845.469	0.414326	0.935413
	Tssk2	86.1681	1.03518	0.935413
	Ncbp1	2627.76	-0.279371	0.935413
	Gm1082	84.3396	0.830227	0.935413
	Fkbp1b	21.8422	-1.54255	0.935942
	Cyc1	1056.15	-0.402541	0.935942
	Psmb6	25151.3	-0.25139	0.936398
	4930453N24Rik	8080.24	-0.251154	0.936398
	Usp38	206.288	0.602122	0.936398
	4931429L15Rik	17.1196	1.90928	0.936398
	Hes6	31.516	1.42272	0.936438
	Tob1	1207.75	-0.336445	0.936438
	1700109G14Rik	42.0165	1.1864	0.936438
	Wdr19	587.152	0.405883	0.936657
	Ipmk	154.451	0.614299	0.936824
	Kpna2	8317.2	-0.246036	0.936824
	Dnmt3a	126.052	-0.719604	0.936824
	Mrpl14	450.98	-0.45835	0.936824
	Zfp318	2113.66	-0.307515	0.936824
	Mrpl16	1776.7	-0.298628	0.936824
	4930522O17Rik	684.71	-0.412081	0.936824
	Zfp715	650.129	-0.356019	0.936824
	Rpl18	3936.32	-0.275619	0.936824
	Zfp868	81.3876	-1.17247	0.936824
	Lrrc29	345.345	0.448565	0.936824
	Ddx6	765.395	-0.398834	0.936824
	Wdr12	8339.32	-0.257547	0.936956
	Atf6	154.453	-0.65148	0.936956
	Pnpt1	545.048	0.386188	0.936956
	Trim41	524.683	0.38158	0.936956
	Elp5	4904.23	-0.266284	0.936956
	Dynll2	235.403	0.727393	0.936956
	Map3k3	221.405	-0.548591	0.936956
	Xpo7	300.143	0.488614	0.936956
	Odf1	84.1199	0.855539	0.936956
	Mrpl18	3424.15	-0.300132	0.936956
	Enpp4	382.045	0.423521	0.936956
	1810055G02Rik	1914.17	0.341497	0.936956
	Usmg5	1098.56	0.324662	0.936956
	Zfp334	61.6873	0.926574	0.936956
	Ints8	815.435	0.392152	0.936956
	Mapkapk5	214.127	0.525892	0.936956
	Chchd6	4560.74	-0.300408	0.936956
	Prkrir	387.793	-0.417647	0.936956
	Btbd10	2699.78	0.298434	0.936956
	Zfp646	615.753	-0.379808	0.936956
	Ufsp2	2540.57	-0.268628	0.936956
	Mau2	512.611	-0.392495	0.936956
	Fam214a	833.753	0.334095	0.936956
	Cep63	3463.61	-0.255973	0.936956
	Ppp3ca	3500.46	-0.253018	0.937599
	Ndufa5	7699.01	-0.25094	0.937599
	Hnrnpr	1464.16	0.338994	0.93885
	Rnf10	1075.56	-0.330826	0.93885
	Anapc7	239.386	0.512519	0.93885
	2310033P09Rik	340.075	-0.446493	0.939395
	Pura	137.765	0.657695	0.939395
	Gtf3c4	731.576	-0.377829	0.939395
	Lrig2	607.995	0.366196	0.939395
	Yipf2	108.507	-0.728233	0.939395
	Esyt2	356.951	0.555936	0.939854
	Pom121	91.2594	0.773193	0.939854
	Hmga2	2657.06	-0.27466	0.94195
	Mpo	64.5676	-0.926897	0.942388
	1700015E13Rik	139.688	0.732628	0.94587
	Zc3h10	98.9478	-0.736687	0.94587
	Spcs1	23317.4	-0.236741	0.94587
	Nsun6	84.5917	-0.776915	0.94587
	Dnajc16	143.249	0.641149	0.94587
	Gbas	448.473	0.425911	0.94587
	4931417E11Rik	3394.33	-0.340453	0.94587
	Rps4y2	2136.93	0.297119	0.94587
	Ift46	8312.9	-0.236682	0.94587
	Mthfd1	69.4927	0.869537	0.945886
	Sumf2	159.061	-0.596581	0.945886
	N4bp2l1	37.9697	1.41044	0.945886
	Eefsec	983.207	-0.317887	0.945886
	U2af1l4	4151.4	0.252878	0.945886
	Adam5	10999.5	-0.23659	0.945886
	Sh3d21	28.2768	1.3248	0.946065
	1110006O24Rik	2513.21	0.293002	0.946065
	Marc2	143.582	-0.624352	0.946419
	Tube1	328.834	0.457631	0.946419
	Mrpl40	2675.67	-0.296873	0.946419
	App	39.6256	1.11665	0.946419
	Zfp563	278.485	-0.466209	0.946419
	Rsph9	3550.53	-0.269376	0.946419
	Taf4b	159.914	0.650419	0.946419
	Rcc2	270.578	0.477042	0.946419
	Lat2	63.597	0.999485	0.946419
	Rasl2-9	1271.2	-0.37958	0.946419
	Hexa	398.299	-0.408095	0.946419
	Tctn2	473.576	-0.398035	0.946479
	Lpcat3	2694.48	-0.29339	0.946479
	Rars	577.074	-0.387991	0.94661
	Hap1	31.078	1.24787	0.94661
	Nop9	1396.29	-0.307358	0.94661
	Mrpl34	794.842	-0.427951	0.94661
	Slc7a5	212.357	0.54467	0.94661
	Sys1	173.137	0.633259	0.946626
	Fgf9	56.6782	0.950279	0.947631
	Lrrc46	3067.76	-0.358521	0.947729
	4930544G11Rik	4742.48	-0.274771	0.947729
	Rab8a	3096.9	-0.275828	0.947729
	Zfp790	85.6444	-0.790493	0.948023
	Lnp	856.356	0.337772	0.948196
	Pop7	832.962	0.337368	0.950353
	Cib3	42.065	1.08975	0.950425
	Xpot	887.139	0.377116	0.952509
	Usp36	92.7719	0.835947	0.952509
	Baalc	23.2861	-1.42987	0.952509
	Sdcbp2	95.1688	-0.779889	0.952509
	Ube2c	308.835	-0.528203	0.952509
	Atp9a	123.122	-0.711713	0.952509
	Gstm4	96.0769	-0.739733	0.952509
	Kctd7	564.072	-0.370124	0.952509
	Arhgef12	199.398	0.541136	0.952509
	Ccdc89	4230.04	-0.263391	0.952766
	Proser1	40.5398	1.09257	0.952819
	Ubap2l	1435.56	-0.283963	0.952819
	Tfb2m	635.8	-0.348419	0.952852
	Alg11	1529.12	0.298202	0.95307
	Zfp518b	102.971	0.833115	0.953178
	Acad11	197.442	-0.566129	0.954584
	Pabpc6	4340.38	-0.297283	0.955696
	1700036G14Rik	1463.72	-0.364185	0.955696
	Sfpq	1225.01	0.296325	0.955696
	Psma2	6188.15	0.254649	0.956287
	Ngdn	1767.45	-0.285229	0.957442
	Hrasls	5319.71	-0.266343	0.957442
	Zc3h8	373.297	-0.435417	0.957442
	Dlgap4	130.971	-0.658783	0.957442
	Ash2l	7746.97	-0.233439	0.957442
	Asah1	252.809	0.615509	0.957442
	Txndc17	662.033	0.368201	0.957632
	Kcnip4	34.5748	-1.5501	0.957632
	Ifrd1	488.107	0.404715	0.958418
	Dtd1	2471.28	-0.286377	0.958418
	Perp	27.9784	1.51107	0.958563
	Morc2a	540.983	-0.399357	0.958563
	Hspb9	4544.01	-0.296175	0.958563
	Fam181a	183.83	0.558626	0.958563
	Cenpk	1466.84	-0.308052	0.958563
	Dimt1	746.091	0.346248	0.958563
	Kat6b	156.752	-0.615717	0.958563
	1700108F19Rik	20.5855	1.53138	0.958563
	1700086O06Rik	84.2307	0.771046	0.958563
	Sssca1	3318.36	-0.252137	0.958563
	1700105P06Rik	27.9114	1.2983	0.958563
	Dpcd	7395.24	-0.236645	0.958563
	Adad1	5050.15	-0.283382	0.958563
	Mtx1	1715.2	-0.28314	0.958563
	Chtop	2323.34	0.27431	0.958563
	Ndst4	549.717	-0.396756	0.958563
	Abcf2	2252.27	-0.259453	0.958563
	BC005561	1078.32	0.311881	0.958563
	Med21	2203.61	0.263265	0.958563
	Zfp606	157.688	0.720391	0.958563
	Ppp1r13l	188.179	-0.563402	0.958563
	Ccdc101	175.241	-0.550526	0.958563
	Scoc	1287.27	0.360609	0.958563
	1700012B09Rik	13187	-0.239263	0.958563
	Tbrg1	5972.74	-0.236411	0.958563
	Commd10	1390.39	-0.321063	0.959251
	Fhad1	535.631	-0.381898	0.960696
	Zfp956	704.597	-0.340114	0.960696
	Mia3	1419.92	0.296671	0.961173
	Mpdu1	312.589	-0.500112	0.961173
	Rps6ka5	181.278	-0.551881	0.961173
	Tcte1	36.5393	-1.23323	0.961173
	Me2	213.934	-0.530397	0.961173
	Spg11	254.283	-0.503122	0.961173
	Rfxap	555.972	0.383662	0.961173
	Apoa1bp	2999.69	-0.278685	0.961173
	Acn9	801.473	-0.402034	0.961173
	1200014J11Rik	176.109	0.566013	0.961364
	Capn11	440.692	-0.408418	0.961364
	Sft2d3	309.359	0.459379	0.961364
	Isy1	242.184	0.48556	0.961364
	Btf3	5027.62	-0.235006	0.961783
	Fnip1	3517.87	0.280861	0.963388
	Ugp2	1826.7	0.27939	0.964661
	Dtnb	293.306	0.450716	0.964661
	Sh3bp5	115.405	0.697494	0.964661
	Elp3	328.018	0.429434	0.965435
	Ndufb9	13116.3	-0.23635	0.965435
	Hint2	385.989	-0.464237	0.965435
	Ywhah	934.255	-0.316318	0.965435
	Ppm1k	161.152	0.58199	0.965435
	AW146154	80.2508	0.927495	0.965435
	Zfp958	209.56	-0.547418	0.965435
	2810032G03Rik	31.8558	-1.29364	0.966529
	AI987944	2526.4	-0.295449	0.966529
	Ankrd55	62.7056	0.993515	0.967336
	Mettl21a	113.244	0.659938	0.967686
	Ppia	23934	-0.240341	0.967686
	Acsl6	514.591	-0.399807	0.967686
	Fam58b	112.108	0.695216	0.967686
	Gm5622	702.037	0.376371	0.967686
	Zfp54	842.162	-0.318613	0.967686
	Commd9	772.736	-0.404783	0.967686
	Setdb1	855.715	0.332005	0.967686
	Gm11240	24.0592	-1.40681	0.967686
	Thap3	23.1667	1.40179	0.967686
	Arl6ip5	218.851	-0.505597	0.967686
	Nek3	20.4718	-1.47289	0.967686
	Cklf	4607.63	0.28905	0.967686
	D230025D16Rik	38.9446	1.08424	0.967686
	Etfa	2213.62	-0.376723	0.967686
	A230046K03Rik	205.29	0.507808	0.968153
	Tmpo	2066.96	-0.285525	0.968153
	1700028P14Rik	1022.06	-0.39841	0.968153
	Cntnap2	128.222	0.698368	0.968153
	Fam168a	86.7808	-0.790372	0.968153
	Fam76b	328.144	0.484871	0.968153
	Ecd	887.82	-0.312996	0.968469
	Zfp266	72.3212	0.901977	0.968469
	Pus3	81.348	-0.766181	0.968469
	Aip	635.373	-0.378391	0.969086
	Ppp1r8	110.162	0.688651	0.970201
	Aven	749.029	-0.328308	0.970315
	Copz1	1434.74	-0.27998	0.970392
	Chac1	23.5658	-1.43533	0.970392
	Pemt	384.613	-0.419173	0.971005
	Pigw	54.7753	-1.06131	0.971005
	Churc1	2486.78	-0.259453	0.971005
	Fntb	28.9117	-1.24127	0.971005
	0610009B14Rik	53.3374	-0.919793	0.971005
	Epc1	544.465	0.358752	0.971005
	4930506M07Rik	82.0407	0.797758	0.971005
	1700003M02Rik	5016.71	-0.242431	0.971005
	Znhit1	8496.78	-0.237912	0.971005
	Fkbp4	4822.16	-0.235653	0.971005
	Usp19	612.119	0.350569	0.971005
	1110058L19Rik	4140.24	-0.253912	0.971076
	Rnf25	168.54	0.552102	0.971076
	Ufc1	3364.67	-0.247039	0.971076
	D630037F22Rik	353.624	-0.449615	0.971076
	Mybpc1	72.9389	0.8264	0.971076
	Ccdc42	1415.15	-0.280152	0.971076
	1110002L01Rik	181.14	0.540488	0.971076
	Tssc1	929.64	-0.300909	0.971076
	Pcnxl4	1122.28	-0.312306	0.971076
	Tex21	336.56	-0.528977	0.971076
	Gm2762	9532.23	-0.254533	0.971076
	Gm7120	1427.18	-0.292793	0.971076
	Lect1	139.359	-0.622347	0.971076
	Lrp12	214.281	-0.508223	0.971076
	Reep5	602.999	-0.350886	0.971076
	Afap1l1	381.259	-0.439224	0.971076
	Metap1d	247.688	-0.536223	0.971076
	Zfp422	721.819	0.356381	0.971076
	Zfp787	233.827	-0.516343	0.971076
	Hydin	560.36	-0.374395	0.971076
	1700048O20Rik	1274.72	0.282545	0.971076
	Kif15	1038.9	0.316673	0.971076
	Rmnd5b	558.183	-0.354954	0.971102
	Nmral1	205.574	0.523678	0.97153
	Spats1	462.159	0.469849	0.97153
	Agbl4	1443.36	-0.350428	0.97153
	Rps6ka1	39.1988	1.06365	0.97153
	Cops4	19993.7	-0.226782	0.97153
	Upf1	3853.39	0.293251	0.97153
	Dnajc13	514.927	0.433043	0.97153
	Cmc1	281.431	-0.487355	0.97153
	Cpeb2	2954.76	0.270174	0.972089
	Nae1	11907.9	0.241572	0.972089
	1700011A15Rik	113.878	0.765358	0.974137
	Srprb	948.974	-0.32077	0.974137
	Gcc1	131.05	0.607464	0.974404
	Dph2	177.789	0.546041	0.974741
	Xrcc3	47.6984	1.043	0.976053
	Nubp1	386.811	-0.401428	0.976053
	Fam21	132.324	-0.63303	0.976053
	4933434E20Rik	25481.3	-0.24843	0.977146
	Rab1	2612.07	0.301947	0.977516
	Pop4	3009.1	-0.246838	0.977516
	Ino80e	326.168	-0.472803	0.977516
	Mdh1	324.019	-0.41503	0.977587
	Xpr1	418.691	-0.379611	0.977677
	Nup153	1159.41	0.365489	0.977677
	Iqcf5	40.1102	1.24684	0.977677
	Ankrd39	342.147	0.485166	0.978538
	Spata17	1729.18	-0.315469	0.978538
	Ccdc162	81.9529	0.744989	0.978538
	Dram1	64.5935	0.889652	0.978538
	Btg1	11246.3	0.284066	0.978538
	Pgam2	13869.1	-0.24654	0.978538
	Becn1	3194.67	-0.241438	0.978538
	Ccdc103	596.87	-0.398626	0.978538
	Ska3	175.323	0.584491	0.978538
	D17H6S53E	64.1716	0.839869	0.978538
	Lrrcc1	7355.83	-0.2365	0.978538
	Extl2	241.521	-0.543563	0.978538
	BC026590	545.846	-0.374193	0.978538
	Ift74	8870.77	-0.227545	0.978538
	Vimp	13744.2	-0.22458	0.978538
	Thap11	236.391	0.508982	0.978538
	Mvd	57.5968	-1.00003	0.978538
	Clpx	1507.77	0.277961	0.978538
	Pigc	662.385	-0.392366	0.978939
	Supt3	614.457	-0.338809	0.978939
	Rpusd2	60.2697	0.858951	0.978939
	Fem1b	905.251	-0.319543	0.978939
	Phip	365.982	-0.469938	0.978939
	Slc35b4	462.501	-0.363428	0.979154
	Nop2	324.043	0.427755	0.979154
	Ankrd23	53.3403	0.971574	0.979752
	Dohh	316.924	-0.454001	0.979752
	Uqcrq	44040.2	-0.22	0.979752
	Pfn1	5699.59	-0.24054	0.979752
	Ankfy1	155.224	-0.642036	0.979752
	Tubg1	816.717	-0.353327	0.979752
	Pgs1	248.384	0.465711	0.979752
	Stra13	3513.2	-0.24121	0.979752
	BC068281	71.6824	0.802818	0.979752
	1110057K04Rik	276.631	-0.44782	0.979752
	Cox8c	18830.6	-0.216138	0.979752
	Yy1	1143.19	0.310187	0.979752
	Elovl2	1689.95	-0.270638	0.979752
	Gm3604	188.826	0.575515	0.979752
	Nid2	196.247	-0.499162	0.979752
	Gm4285	71.7499	0.779765	0.979752
	Nipbl	3961.77	-0.261368	0.979752
	Tmem39a	268.165	0.506779	0.979752
	Pros1	30.3356	-1.23234	0.979752
	Psmg1	5886.95	-0.226682	0.979752
	Srf	47.4282	0.976408	0.979752
	Rab5a	127.438	0.61989	0.979752
	D19Ertd737e	2305.05	0.26582	0.979752
	Sec23b	277.52	-0.450693	0.979752
	Pcif1	1435.05	-0.269057	0.979752
	Amy1	40.3052	1.02268	0.979752
	4930447N08Rik	47.2045	-0.997094	0.979752
	4933401H06Rik	2031.65	-0.324877	0.979752
	Smu1	2397.61	0.249328	0.979752
	Utp11l	2424.58	0.275108	0.979752
	Adc	19.8098	1.46383	0.979752
	Pafah2	159.056	0.593147	0.979752
	Wdfy3	550.481	-0.343451	0.979752
	Brdt	5332.8	-0.234263	0.979752
	Tfr2	91.7549	0.726256	0.979752
	Atp5j2	6760.65	-0.230723	0.979752
	Mrps25	771.425	-0.316774	0.979752
	Mrgprb2	32.7497	-1.19272	0.979752
	Rnf121	158.267	0.676138	0.979752
	Oat	277.599	0.483777	0.979752
	Grtp1	4569.02	-0.282626	0.979752
	Purg	36.5637	1.14407	0.979752
	Lrrc25	254.832	-0.472614	0.979752
	Mt1	24247.3	-0.235319	0.979752
	Med17	529.048	0.353789	0.979752
	Herpud2	197.067	0.569101	0.979752
	Iqch	1456.4	-0.295331	0.979752
	Ctnnb1	1158.45	0.34874	0.979752
	0610010K14Rik	405	0.411402	0.980117
	Sp2	79.3046	0.758951	0.980117
	Snx6	1882.25	-0.382169	0.980117
	Ggps1	1968.66	-0.254037	0.980117
	Uqcrfs1	1785.27	-0.298014	0.980117
	Eif4a2	9939.59	0.234739	0.980117
[truncated: 7,970 more rows]

## Sheet: Fig. 3f
	BRCA1		(%)
		Ctrl	AZ20 10 μM 24h
	Sample 1	89.4737	90
	Sample 2	100	100
	Sample 3	96.7742	89.6552
	TOPBP1 (Axis)		(%)
		Ctrl	AZ20 10 μM 24h
	Sample 1	100	100
	Sample 2	89.2857	96.7742
	Sample 3	94.5946	100
	TOPBP1 (Domain)		(%)
		Ctrl	AZ20 10 μM 24h
	Sample 1	83.3333	0
	Sample 2	80	3.7037
	Sample 3	96.7742	0
	ATR		(%)
		Ctrl	AZ20 10 μM 24h
	Sample 1	90	0
	Sample 2	100	5
	Sample 3	100	7.7
	MDC1		(%)
		Ctrl	AZ20 10 μM 24h
	Sample 1	94.2857	11.4286
	Sample 2	85	3.0303
	Sample 3	96.7742	9.52381

## Sheet: Fig. 4d
				(%)
		Ctrl	AZ20 5 μM 24h	AZ20 10 μM 24h
	Sample 1	100	76.9231	85.7143
	Sample 2	95.6522	95.4545	95.2381
	Sample 3	95.2381	85.7143	88.2353

## Sheet: Fig. 4f
				(%)
		Ctrl	AZ20 5 μM 24h	AZ20 10 μM 24h
	Sample 1	95.6522	95.8333	91.3043
	Sample 2	95.4545	96	91.3043
	Sample 3	91.3043	92	92.3077

## Sheet: Fig. 5c
	Ctrl				Recovery from AZ20
	Relative position	PolII	γH2AX		Relative position	PolII	γH2AX
	0.01	0.20496	0.0606		0	0.33476	0.02732
	0.013333	0.22004	0.05876		0.003333	0.28508	0.02936
	0.016667	0.20464	0.0562		0.006667	0.253	0.02596
	0.02	0.22592	0.05784		0.01	0.26268	0.0296
	0.023333	0.23276	0.05828		0.013333	0.31144	0.0336
	0.026667	0.23276	0.06412		0.016667	0.42576	0.03468
	0.03	0.2316	0.06616		0.02	0.61512	0.04008
	0.033333	0.2502	0.06656		0.023333	0.78886	0.04048
	0.036667	0.28292	0.0682		0.026667	0.87146	0.03844
	0.04	0.36916	0.0758		0.03	0.78758	0.03364
	0.043333	0.45784	0.0808		0.033333	0.61184	0.03784
	0.046667	0.5066	0.08152		0.036667	0.47112	0.03828
	0.05	0.50208	0.08072		0.04	0.41152	0.04136
	0.053333	0.4716	0.08896		0.043333	0.38316	0.04324
	0.056667	0.4716	0.09712		0.046667	0.37168	0.04268
	0.06	0.49824	0.1046		0.05	0.3744	0.04456
	0.063333	0.50044	0.11316		0.053333	0.39492	0.03836
	0.066667	0.45608	0.1206		0.056667	0.46184	0.03564
	0.07	0.36964	0.1282		0.06	0.51276	0.04064
	0.073333	0.3052	0.14424		0.063333	0.53544	0.03784
	0.076667	0.27052	0.14464		0.066667	0.52128	0.05004
	0.08	0.28032	0.15856		0.07	0.4394	0.04472
	0.083333	0.28804	0.20276		0.073333	0.32016	0.04504
	0.086667	0.28164	0.2154		0.076667	0.26216	0.04412
	0.09	0.27676	0.23856		0.08	0.22412	0.04176
	0.093333	0.25768	0.2708		0.083333	0.23644	0.04412
	0.096667	0.25308	0.31012		0.086667	0.25932	0.05336
	0.1	0.24792	0.34096		0.09	0.28504	0.05744
	0.103333	0.2182	0.36128		0.093333	0.26816	0.05188
	0.106667	0.1946	0.36636		0.096667	0.25504	0.0528
	0.11	0.16376	0.384		0.1	0.2142	0.05996
	0.113333	0.13888	0.39604		0.103333	0.19988	0.05852
	0.116667	0.1364	0.42428		0.106667	0.22096	0.0594
	0.12	0.1562	0.41972		0.11	0.25548	0.06224
	0.123333	0.1674	0.43496		0.113333	0.2914	0.06608
	0.126667	0.16864	0.47176		0.116667	0.36084	0.07496
	0.13	0.14764	0.4828		0.12	0.44768	0.07948
	0.133333	0.1228	0.49396		0.123333	0.58188	0.0882
	0.136667	0.1114	0.52784		0.126667	0.7155	0.1016
	0.14	0.10172	0.55688		0.13	0.7339	0.11848
	0.143333	0.08224	0.55532		0.133333	0.60824	0.1224
	0.146667	0.0692	0.57312		0.136667	0.40108	0.13732
	0.15	0.07392	0.598		0.14	0.22708	0.15616
	0.153333	0.06812	0.59344		0.143333	0.15752	0.17924
	0.156667	0.0718	0.61348		0.146667	0.14844	0.17272
	0.16	0.07	0.64868		0.15	0.14684	0.20212
	0.163333	0.0968	0.63904		0.153333	0.1366	0.21548
	0.166667	0.10704	0.64004		0.156667	0.123	0.2212
	0.17	0.1294	0.6803		0.16	0.11356	0.24852
	0.173333	0.15588	0.67262		0.163333	0.12064	0.27236
	0.176667	0.13916	0.68014		0.166667	0.11284	0.28508
	0.18	0.10328	0.71418		0.17	0.10648	0.29652
	0.183333	0.10752	0.70014		0.173333	0.106	0.3196
	0.186667	0.08248	0.7199		0.176667	0.10292	0.3528
	0.19	0.08376	0.73474		0.18	0.12512	0.3648
	0.193333	0.0806	0.73406		0.183333	0.13032	0.39736
	0.196667	0.07168	0.73366		0.186667	0.13856	0.4108
	0.2	0.07844	0.76254		0.19	0.14312	0.41108
	0.203333	0.08396	0.79102		0.193333	0.16736	0.403
	0.206667	0.1004	0.8217		0.196667	0.18576	0.39456
	0.21	0.12188	0.81454		0.2	0.19556	0.39392
	0.213333	0.13352	0.8089		0.203333	0.17032	0.40096
	0.216667	0.12376	0.79346		0.206667	0.14648	0.37328
	0.22	0.083	0.75122		0.21	0.13172	0.3776
	0.223333	0.06592	0.72346		0.213333	0.1294	0.35812
	0.226667	0.04816	0.71326		0.216667	0.12656	0.31976
	0.23	0.0562	0.76302		0.22	0.12688	0.31796
	0.233333	0.0486	0.79682		0.223333	0.13264	0.29
	0.236667	0.05004	0.8363		0.226667	0.13712	0.274
	0.24	0.03988	0.86438		0.23	0.14624	0.25556
	0.243333	0.05092	0.8519		0.233333	0.16024	0.23148
	0.246667	0.04612	0.81714		0.236667	0.1848	0.2176
	0.25	0.06428	0.80074		0.24	0.21988	0.20228
	0.253333	0.05744	0.7815		0.243333	0.2822	0.18188
	0.256667	0.05612	0.74958		0.246667	0.33048	0.17364
	0.26	0.05184	0.75178		0.25	0.36376	0.16744
	0.263333	0.04604	0.73246		0.253333	0.35252	0.17348
	0.266667	0.04964	0.73414		0.256667	0.3334	0.17624
	0.27	0.04828	0.72942		0.26	0.34668	0.17844
	0.273333	0.05984	0.72314		0.263333	0.43528	0.16808
	0.276667	0.05628	0.72394		0.266667	0.50732	0.171
	0.28	0.0674	0.72574		0.27	0.49832	0.16252
	0.283333	0.05552	0.7053		0.273333	0.45528	0.1734
	0.286667	0.07608	0.7157		0.276667	0.35896	0.17764
	0.29	0.07116	0.71982		0.28	0.30244	0.18172
	0.293333	0.07132	0.73022		0.283333	0.27592	0.1844
	0.296667	0.07448	0.73514		0.286667	0.28612	0.18148
	0.3	0.08824	0.77234		0.29	0.2926	0.20088
	0.303333	0.07924	0.7539		0.293333	0.29956	0.19836
	0.306667	0.0688	0.77862		0.296667	0.30456	0.20056
	0.31	0.06008	0.75254		0.3	0.29288	0.20872
	0.313333	0.04604	0.75666		0.303333	0.28796	0.21664
	0.316667	0.05636	0.75286		0.306667	0.28652	0.25304
	0.32	0.05676	0.75782		0.31	0.335	0.2838
	0.323333	0.06384	0.74902		0.313333	0.36864	0.3084
	0.326667	0.05976	0.75286		0.316667	0.42196	0.32008
	0.33	0.04892	0.74386		0.32	0.39224	0.36276
	0.333333	0.05692	0.73594		0.323333	0.37704	0.36988
	0.336667	0.05976	0.74918		0.326667	0.3438	0.3844
	0.34	0.04952	0.7565		0.33	0.31496	0.4038
	0.343333	0.0358	0.7305		0.333333	0.27952	0.43212
	0.346667	0.04076	0.7371		0.336667	0.244	0.44524
	0.35	0.02944	0.7237		0.34	0.20588	0.4632
	0.353333	0.03352	0.6789		0.343333	0.21144	0.50068
	0.356667	0.03552	0.6835		0.346667	0.20712	0.49496
	0.36	0.0448	0.69034		0.35	0.20716	0.49112
	0.363333	0.0486	0.68666		0.353333	0.20516	0.49184
	0.366667	0.04572	0.69818		0.356667	0.18096	0.47048
	0.37	0.05164	0.69246		0.36	0.18128	0.43148
	0.373333	0.04336	0.68266		0.363333	0.17328	0.45244
	0.376667	0.03244	0.6949		0.366667	0.1826	0.48048
	0.38	0.04188	0.65504		0.37	0.17924	0.50236
	0.383333	0.04504	0.63332		0.373333	0.18368	0.48988
	0.386667	0.03788	0.6326		0.376667	0.168	0.46948
	0.39	0.04068	0.63888		0.38	0.15904	0.47748
	0.393333	0.03788	0.6202		0.383333	0.1518	0.48296
	0.396667	0.04156	0.63692		0.386667	0.15548	0.49904
	0.4	0.04552	0.64264		0.39	0.1444	0.50496
	0.403333	0.05052	0.64656		0.393333	0.16092	0.50556
	0.406667	0.05876	0.66854		0.396667	0.15076	0.50728
	0.41	0.05756	0.66414		0.4	0.1608	0.49732
	0.413333	0.06144	0.6683		0.403333	0.14912	0.49888
	0.416667	0.06184	0.65786		0.406667	0.16036	0.49692
	0.42	0.05968	0.64108		0.41	0.15896	0.49004
	0.423333	0.05716	0.63332		0.413333	0.15896	0.48596
	0.426667	0.05092	0.6194		0.416667	0.15264	0.46964
	0.43	0.0636	0.61612		0.42	0.16296	0.45172
	0.433333	0.05132	0.59896		0.423333	0.17224	0.44028
	0.436667	0.05068	0.5988		0.426667	0.18188	0.42536
	0.44	0.04684	0.5762		0.43	0.18908	0.39712
	0.443333	0.04744	0.57784		0.433333	0.18232	0.36536
	0.446667	0.05432	0.58716		0.436667	0.20892	0.33868
	0.45	0.04892	0.61416		0.44	0.23172	0.31364
	0.453333	0.04312	0.61744		0.443333	0.28376	0.28976
	0.456667	0.0338	0.65642		0.446667	0.32904	0.27064
	0.46	0.03612	0.65056		0.45	0.33584	0.23352
	0.463333	0.03612	0.69138		0.453333	0.33912	0.2322
	0.466667	0.04312	0.68554		0.456667	0.41396	0.21396
	0.47	0.03852	0.70578		0.46	0.5204	0.19548
	0.473333	0.04592	0.6977		0.463333	0.59624	0.18
	0.476667	0.0448	0.70526		0.466667	0.64832	0.17372
	0.48	0.04808	0.7007		0.47	0.68154	0.15788
	0.483333	0.04656	0.71498		0.473333	0.74194	0.14816
	0.486667	0.0432	0.7313		0.476667	0.72698	0.12508
	0.49	0.0486	0.76002		0.48	0.62236	0.114
	0.493333	0.04232	0.74682		0.483333	0.5632	0.10768
	0.496667	0.04524	0.7255		0.486667	0.49208	0.08968
	0.5	0.04648	0.6871		0.49	0.47976	0.07296
	0.503333	0.04248	0.66822		0.493333	0.41896	0.0722
	0.506667	0.04452	0.63188		0.496667	0.34444	0.06608
	0.51	0.05788	0.62412		0.5	0.27292	0.059
	0.513333	0.05244	0.6458		0.503333	0.24388	0.05588
	0.516667	0.05612	0.6304		0.506667	0.26484	0.0558
	0.52	0.05604	0.61016		0.51	0.32584	0.05076
	0.523333	0.05764	0.61744		0.513333	0.37696	0.05752
	0.526667	0.0532	0.609		0.516667	0.43384	0.047
	0.53	0.06656	0.5948		0.52	0.38816	0.04936
	0.533333	0.06016	0.57908		0.523333	0.30908	0.05084
	0.536667	0.06308	0.59548		0.526667	0.26932	0.047
	0.54	0.0512	0.56844		0.53	0.2892	0.04952
	0.543333	0.05724	0.5598		0.533333	0.36332	0.05312
	0.546667	0.05144	0.527		0.536667	0.43184	0.05164
	0.55	0.04952	0.52204		0.54	0.5136	0.04348
	0.553333	0.05036	0.53868		0.543333	0.5178	0.04628
	0.556667	0.06912	0.492		0.546667	0.51276	0.0416
	0.56	0.08548	0.46588		0.55	0.48196	0.046
	0.563333	0.08988	0.43536		0.553333	0.46084	0.0416
	0.566667	0.10128	0.40488		0.556667	0.45592	0.0398
	0.57	0.08384	0.38348		0.56	0.44636	0.04472
	0.573333	0.08996	0.35908		0.563333	0.39932	0.03792
	0.576667	0.08192	0.32932
	0.58	0.0912	0.28656
	0.583333	0.09836	0.23688
	0.586667	0.11248	0.18808
	0.59	0.11448	0.1556
	0.593333	0.11356	0.13372
	0.596667	0.123	0.1162
	0.6	0.10192	0.10968
	0.603333	0.124	0.0998
	0.606667	0.12552	0.11144
	0.61	0.12824	0.10004
	0.613333	0.12456	0.08968
	0.616667	0.15976	0.09268
	0.62	0.2288	0.0926
	0.623333	0.2628	0.08608
	0.626667	0.26744	0.08436
	0.63	0.24524	0.06992
	0.633333	0.2308	0.078
	0.636667	0.2256	0.07456
	0.64	0.31196	0.06844
	0.643333	0.3686	0.06512
	0.646667	0.38428	0.06544
	0.65	0.32524	0.06836
	0.653333	0.22988	0.06876
	0.656667	0.15608	0.06616
	0.66	0.13992	0.06804
	0.663333	0.1266	0.05932
	0.666667	0.13536	0.05852
	0.67	0.14596	0.05036
	0.673333	0.12864	0.05688

[truncated: 12 more sheets: Fig. 6e, Fig. 7b, Fig. 7e, Fig. 8d, Fig. 8f, Fig. S2d, Fig. S3b, Fig. S4d, Fig. S6a, Fig. S9d, Fig. S11c, Fig. S11e]
